# Supplementary material for: Integrin β1 regulates marginal zone B cell differentiation and PI3K signaling
Source: J Exp Med. 2022 Nov 9;220(1):e20220342. doi: 10.1084/jem.20220342 (PMC9814157; doi:10.1084/jem.20220342)
Supplement: Data S1 — includes a list of up- and downregulated genes in β1KO vs. β1WT transitional B and MZ B cells and a list of genes that are deregulated in both β1KO transitional B and β1KO MZ B cells. [file JEM_20220342_DataS1.xlsx]

## Sheet: TrB(KOvsWT) - Up-regulated
List of the up-regulated genes in the comparison of β1KO vs. β1WT Transitional B cells
Gene	Locus	wt_TransB	ko_TransB	log2.fold_change.	test_stat	p_value	q_value	Description
Ncald	chr15:37366174-37792428	0.0808173	1.17525	3.86216	2.9945	5e-05	0.000533148	neurocalcin delta
Cebpb	chr2:167688914-167690432	0.35466	2.22458	2.64902	2.84483	0.0004	0.00332437	CCAAT/enhancer binding protein (C/EBP), beta
Col6a4	chr9:105990317-106096691	0.505426	2.17225	2.10362	3.57027	5e-05	0.000533148	collagen, type VI, alpha 4
Pde8a	chr7:81213803-81333622	0.323205	1.00939	1.64296	2.024	0.0018	0.0117938	phosphodiesterase 8A
Tle1	chr4:72109944-72200893	0.533374	1.39456	1.38659	1.66542	0.00445	0.0248272	transducin-like enhancer of split 1
Nsmce4a	chr7:130532525-130547381	17.0671	43.4326	1.34756	4.13467	5e-05	0.000533148	NSE4 homolog A, SMC5-SMC6 complex component
Arl4c	chr1:88698225-88702191	0.68891	1.73435	1.33201	2.32113	0.0002	0.0018284	ADP-ribosylation factor-like 4C
Dapk3	chr10:81183006-81193197	10.9163	27.459	1.33079	3.87483	5e-05	0.000533148	death-associated protein kinase 3
4930413G21Rik	chr7:122969057-122970459	0.928663	2.32619	1.32474	1.76989	0.00505	0.0275039	RIKEN cDNA 4930413G21 gene
Klf2	chr8:72319061-72321654	225.126	551.036	1.29141	5.07195	5e-05	0.000533148	Kruppel-like factor 2 (lung)
Frat2	chr19:41845975-41848132	1.15676	2.80261	1.27668	2.13096	0.0007	0.00534474	frequently rearranged in advanced T cell lymphomas 2
Ier5	chr1:155096366-155099636	29.5295	71.1555	1.26882	4.75015	5e-05	0.000533148	immediate early response 5
Pgrmc2	chr3:41066325-41083046	2.63352	6.1735	1.22909	2.88902	5e-05	0.000533148	progesterone receptor membrane component 2
Ppp1cc	chr5:122158278-122175269	13.2398	30.3906	1.19874	3.87008	5e-05	0.000533148	protein phosphatase 1 catalytic subunit gamma
Cpne4	chr9:104569787-105034544	0.614706	1.39758	1.18497	1.6552	0.00935	0.0452387	copine IV
Kcna3	chr3:107036161-107038129	7.26958	16.4801	1.18078	3.23433	5e-05	0.000533148	potassium voltage-gated channel, shaker-related subfamily, member 3
Slc44a1	chr4:53440412-53622478	0.867381	1.96571	1.18031	1.85322	0.00225	0.0141695	solute carrier family 44, member 1
Btbd1	chr7:81792073-81829431	8.51064	18.7689	1.14101	3.56705	5e-05	0.000533148	BTB (POZ) domain containing 1
4930558J18Rik	chr1:57359221-57377544	1.571	3.42519	1.1245	2.03245	0.00055	0.00436073	RIKEN cDNA 4930558J18 gene
Sgpp1	chr12:75714247-75735729	6.69325	14.5798	1.1232	3.38385	5e-05	0.000533148	sphingosine-1-phosphate phosphatase 1
Ino80b	chr6:83121827-83125029	3.97253	8.64679	1.12211	2.13343	0.00065	0.00502066	INO80 complex subunit B
Slc7a5	chr8:121881145-121907686	1.19235	2.59422	1.12149	2.2114	0.0003	0.00259591	solute carrier family 7 (cationic amino acid transporter, y+ system), member 5
Ptov1	chr7:44863067-44869788	2.05764	4.464	1.11735	2.11808	0.00065	0.00502066	prostate tumor over expressed gene 1
Lrrc47	chr4:154011802-154026044	4.62836	9.93625	1.1022	3.07575	5e-05	0.000533148	leucine rich repeat containing 47
Macrod1	chr19:7056767-7198062	1.60369	3.44209	1.10189	1.60723	0.00925	0.0448358	mono-ADP ribosylhydrolase 1
Gfi1	chr5:107716654-107725805	0.691795	1.45353	1.07114	1.6797	0.0047	0.0259822	growth factor independent 1 transcription repressor
Rab22a	chr2:173659844-173702182	5.55772	11.5727	1.05816	2.67083	5e-05	0.000533148	RAB22A, member RAS oncogene family
Rab2a	chr4:8535643-8607702	14.9301	30.9496	1.05169	3.34708	5e-05	0.000533148	RAB2A, member RAS oncogene family
Tmem163	chr1:127490341-127678021	5.10422	10.4275	1.03064	2.74173	5e-05	0.000533148	transmembrane protein 163
Hnrnpab	chr11:51584756-51606881	26.0216	53.0601	1.02792	3.07999	5e-05	0.000533148	heterogeneous nuclear ribonucleoprotein A/B
Arf6	chr12:69372149-69375980	67.118	136.814	1.02745	4.08454	5e-05	0.000533148	ADP-ribosylation factor 6
Ctbp1	chr5:33247722-33275004	26.0938	52.5105	1.0089	3.55165	5e-05	0.000533148	C-terminal binding protein 1
Bri3	chr5:144244436-144361005	13.3961	26.5965	0.989418	2.32724	0.00015	0.00142207	brain protein I3
Fam122a	chr19:24294795-24555827	5.87436	11.5514	0.975559	2.1551	0.00055	0.00436073	family with sequence similarity 122, member A
Actr5	chr2:158624912-158639211	2.35952	4.63554	0.974241	2.05655	0.00055	0.00436073	ARP5 actin-related protein 5
Tlr9	chr9:106222597-106226876	11.5024	22.5098	0.968624	3.07634	5e-05	0.000533148	toll-like receptor 9
Sh2b2	chr5:136218148-136244940	0.985806	1.92551	0.965861	1.57445	0.00875	0.0428985	SH2B adaptor protein 2
Suds3	chr5:117091677-117115993	9.71302	18.7534	0.949161	2.87093	5e-05	0.000533148	suppressor of defective silencing 3 homolog (S. cerevisiae)
Smarcd2	chr11:106263170-106272972	34.1244	65.8812	0.949065	3.53923	5e-05	0.000533148	SWI/SNF related, matrix associated, actin dependent regulator of chromatin, subfamily d, member 2
Caap1	chr4:94500078-94556796	6.24591	12.0352	0.94627	2.52864	5e-05	0.000533148	caspase activity and apoptosis inhibitor 1
Trim28	chr7:13024151-13031032	21.5651	41.2822	0.936821	3.39755	5e-05	0.000533148	tripartite motif-containing 28
Rnf26	chr9:44110780-44113051	3.45005	6.59214	0.93413	2.15531	0.00035	0.00296662	ring finger protein 26
Hbb-b1,Hbb-bs	chr7:103826522-103827929	110.873	211.46	0.931473	2.90498	5e-05	0.000533148
Alas2	chrX:150547384-150570622	1.69493	3.22726	0.929081	1.59002	0.00585	0.0309898	aminolevulinic acid synthase 2, erythroid
Whrn	chr4:63414909-63495991	1.21711	2.27603	0.903056	1.61418	0.0062	0.0324843	whirlin
Ppm1b	chr17:84917181-85023992	5.66543	10.5911	0.902595	2.32916	5e-05	0.000533148	protein phosphatase 1B, magnesium dependent, beta isoform
Mcat	chr15:83546796-83555711	3.20483	5.97464	0.898602	1.89173	0.0013	0.00900342	malonyl CoA:ACP acyltransferase (mitochondrial)
Galnt12	chr4:47091952-47123042	7.35608	13.6324	0.890028	2.47968	5e-05	0.000533148	polypeptide N-acetylgalactosaminyltransferase 12
Josd1	chr15:79674249-79687872	3.82666	7.05106	0.881754	2.34348	0.0001	0.000992458	Josephin domain containing 1
4933421O10Rik	chr4:33027138-33031323	1.1103	2.03006	0.870574	1.69275	0.0053	0.0285895	RIKEN cDNA 4933421O10 gene
Engase	chr11:118476959-118489198	0.920919	1.68119	0.868336	1.60738	0.0072	0.0366386	endo-beta-N-acetylglucosaminidase
Smarca5	chr8:80699942-80739459	23.8954	43.5347	0.865432	3.31739	5e-05	0.000533148	SWI/SNF related, matrix associated, actin dependent regulator of chromatin, subfamily a, member 5
Homer1	chr13:93304494-93405129	0.832833	1.51669	0.86483	1.60609	0.00565	0.0301408	homer scaffolding protein 1
Orai1	chr5:123015073-123030452	1.78823	3.25499	0.864124	1.53531	0.0099	0.0473133	ORAI calcium release-activated calcium modulator 1
Abcb4	chr5:8893720-8959226	1.07003	1.93865	0.857394	1.68608	0.0037	0.0213625	ATP-binding cassette, sub-family B (MDR/TAP), member 4
Hba-a1,Hba-a2	chr11:32296488-32297310	102.74	158.511	0.856242	1.92356	5e-05	0.000533148
Arl2bp	chr8:94666599-94674457	18.036	32.5125	0.850117	2.846	5e-05	0.000533148	ADP-ribosylation factor-like 2 binding protein
Prkaca	chr8:83972977-83996442	6.70806	12.0827	0.848981	2.34099	5e-05	0.000533148	protein kinase, cAMP dependent, catalytic, alpha
Snf8	chr11:96034916-96047405	12.6673	22.7727	0.846199	2.12737	0.00045	0.00367813	SNF8, ESCRT-II complex subunit, homolog (S. cerevisiae)
Mtmr1	chrX:71364759-71419196	6.85121	12.242	0.837412	2.71641	5e-05	0.000533148	myotubularin related protein 1
Rtn4	chr11:29692897-30026033	10.756	19.1842	0.83478	2.79804	5e-05	0.000533148	reticulon 4
Cnot11	chr1:39535801-39546877	3.72063	6.6263	0.832654	2.14232	0.0003	0.00259591	CCR4-NOT transcription complex, subunit 11
Spopl	chr2:23510053-23572104	5.47861	9.75029	0.831635	2.28161	0.0001	0.000992458	speckle-type BTB/POZ protein-like
Xpo6	chr7:126101718-126200408	16.3104	28.9788	0.829211	3.03931	5e-05	0.000533148	exportin 6
Tmed7	chr18:46585927-46597535	10.375	18.4285	0.82882	2.71503	5e-05	0.000533148	transmembrane p24 trafficking protein 7
Tgfb1	chr7:25687001-25704996	5.71155	10.0972	0.822004	2.11313	0.0004	0.00332437	transforming growth factor, beta 1
D15Ertd621e	chr15:58415467-58457801	3.56927	6.29676	0.818982	2.40714	5e-05	0.000533148
Ccng2	chr5:93267572-93276231	45.0157	79.3342	0.817516	3.12475	5e-05	0.000533148	cyclin G2
Odc1	chr12:17544872-17551502	5.05185	8.90051	0.817077	2.15308	0.00035	0.00296662	ornithine decarboxylase, structural 1
Rnf215	chr11:4135159-4160293	5.11658	8.99739	0.814325	1.82248	0.00205	0.0131274	ring finger protein 215
Kif1bp	chr10:62558469-62578457	9.97257	17.4317	0.805674	2.46057	5e-05	0.000533148
Dcun1d5	chr9:7184565-7207031	44.6024	77.8842	0.80421	2.8007	5e-05	0.000533148	DCN1, defective in cullin neddylation 1, domain containing 5 (S. cerevisiae)
Rab35	chr5:115631986-115647158	6.19471	10.7952	0.801281	2.1099	0.00025	0.00221853	RAB35, member RAS oncogene family
Lactb	chr9:66955392-66975484	10.2609	17.864	0.799902	2.34409	5e-05	0.000533148	lactamase, beta
Arhgef11	chr3:87618750-87748623	0.893924	1.55559	0.799235	1.60997	0.0066	0.034166	Rho guanine nucleotide exchange factor (GEF) 11
Fam220a	chr5:143548705-143564525	3.40215	5.91072	0.796885	1.81358	0.0021	0.0133884	family with sequence similarity 220, member A
2510039O18Rik	chr4:147940894-147947314	6.57274	11.4025	0.79478	2.26585	5e-05	0.000533148	RIKEN cDNA 2510039O18 gene
Galnt10	chr11:57645441-57787500	4.17097	7.13725	0.774986	2.2497	0.00015	0.00142207	polypeptide N-acetylgalactosaminyltransferase 10
Mocs3	chr2:168230621-168232303	5.00717	8.54819	0.771624	1.79262	0.00205	0.0131274	molybdenum cofactor synthesis 3
Foxo1	chr3:52268336-52350109	20.1566	34.3882	0.770663	2.93249	5e-05	0.000533148	forkhead box O1
Cpox	chr16:58670207-58680389	6.28096	10.6963	0.768057	2.23414	5e-05	0.000533148	coproporphyrinogen oxidase
Gnas	chr2:174281236-174346742	236.425	400.366	0.759937	3.01008	5e-05	0.000533148	GNAS (guanine nucleotide binding protein, alpha stimulating) complex locus
March5	chr19:37207544-37224457	18.0333	30.534	0.759748	2.14437	0.00015	0.00142207
Stk24	chr14:121286340-121379230	51.7012	87.2212	0.754481	2.9103	5e-05	0.000533148	serine/threonine kinase 24
Abhd17b	chr19:21653308-21685637	13.6139	22.8758	0.748744	2.40927	5e-05	0.000533148	abhydrolase domain containing 17B
Ckap4	chr10:84526304-84533888	2.31103	3.87997	0.74751	1.63231	0.0057	0.0303582	cytoskeleton-associated protein 4
Pex6	chr17:46711462-46725541	5.11667	8.55527	0.741609	2.05824	0.0004	0.00332437	peroxisomal biogenesis factor 6
Ubac1	chr2:25996957-26021760	3.84942	6.42029	0.737998	1.95458	0.0007	0.00534474	ubiquitin associated domain containing 1
Fkbp5	chr17:28398752-28486149	2.1379	3.55203	0.732449	1.70886	0.00355	0.020641	FK506 binding protein 5
Spg7	chr8:123065507-123097751	7.56046	12.5261	0.72839	2.08588	0.00055	0.00436073	SPG7, paraplegin matrix AAA peptidase subunit
Csrp1	chr1:135729196-135752229	13.1572	21.7789	0.727077	2.14843	0.0001	0.000992458	cysteine and glycine-rich protein 1
Slc25a16	chr10:62920632-62946494	3.57777	5.91857	0.726188	1.84104	0.00165	0.0109755	solute carrier family 25 (mitochondrial carrier, Graves disease autoantigen), member 16
Bag1	chr4:40936397-40948294	46.5039	76.9264	0.726126	2.57874	0.0001	0.000992458	BCL2-associated athanogene 1
Tef	chr15:81802672-81826863	3.51778	5.81905	0.726118	1.99326	0.0006	0.0046933	thyrotroph embryonic factor
Mfsd6	chr1:52656304-52727318	1.49663	2.47355	0.724862	1.61306	0.00665	0.0343872	major facilitator superfamily domain containing 6
Lsm14a	chr7:34344719-34389540	26.9356	44.4728	0.723408	2.62627	5e-05	0.000533148	LSM14A mRNA processing body assembly factor
Mapk14	chr17:28691341-28748405	17.5395	28.9448	0.722701	2.54439	5e-05	0.000533148	mitogen-activated protein kinase 14
Tprgl	chr4:154157484-154160684	48.1032	79.325	0.721642	2.66422	5e-05	0.000533148	transformation related protein 63 regulated like
March2	chr17:33685691-33718677	12.9497	21.2863	0.717008	1.99849	0.0007	0.00534474
Usp30	chr5:114100332-114122924	2.45909	4.02373	0.710413	1.5644	0.0066	0.034166	ubiquitin specific peptidase 30
Habp4	chr13:64161865-64186537	3.81639	6.22638	0.706184	1.7221	0.0028	0.0169865	hyaluronic acid binding protein 4
Fbxo4	chr15:3963563-3979573	4.23332	6.9039	0.705621	1.90623	0.00105	0.00752209	F-box protein 4
Rap1b	chr10:117814596-117845974	130.632	212.008	0.69861	2.77836	5e-05	0.000533148	RAS related protein 1b
Prdm4	chr10:85891967-85916986	6.59407	10.6865	0.696548	2.15349	0.00035	0.00296662	PR domain containing 4
Tm9sf3	chr19:41210841-41264004	16.7988	27.1915	0.694802	2.63537	5e-05	0.000533148	transmembrane 9 superfamily member 3
Atrn	chr2:130906495-131030326	3.30423	5.33512	0.691205	2.19581	0.0002	0.0018284	attractin
Dusp5	chr19:53529317-53541322	8.72323	14.0695	0.689635	1.64353	0.005	0.0272963	dual specificity phosphatase 5
Ei24	chr9:36779152-36797393	10.2107	16.4269	0.685976	2.05439	0.0005	0.00402322	etoposide induced 2.4 mRNA
Psip1	chr4:83455680-83486448	21.2277	34.1403	0.685527	2.22104	0.0001	0.000992458	PC4 and SFRS1 interacting protein 1
Efhd2	chr4:141858141-141874920	18.0953	28.9898	0.67993	2.29536	0.0001	0.000992458	EF hand domain containing 2
Sart1	chr19:5377522-5390069	12.0088	19.2003	0.677035	2.37643	0.0001	0.000992458	squamous cell carcinoma antigen recognized by T cells 1
Ing2	chr8:47667177-47675159	3.10667	4.96119	0.675315	1.58397	0.00725	0.036836	inhibitor of growth family, member 2
Unc119	chr11:78343521-78349156	7.30226	11.6508	0.674018	1.58786	0.0064	0.0333097	unc-119 lipid binding chaperone
Gopc	chr10:52337023-52382124	10.506	16.6972	0.668389	2.30288	0.00015	0.00142207	golgi associated PDZ and coiled-coil motif containing
Rsad2	chr12:26442742-26456452	3.45333	5.47737	0.665497	1.71609	0.00375	0.0216047	radical S-adenosyl methionine domain containing 2
Smim13	chr13:41249843-41276577	2.03095	3.21773	0.66389	1.5822	0.0077	0.0386678	small integral membrane protein 13
Hdac2	chr10:36974543-37001888	16.1062	25.3293	0.653194	2.092	0.0002	0.0018284	histone deacetylase 2
Exosc6	chr8:111056338-111057664	18.949	29.7968	0.653039	1.97354	0.0005	0.00402322	exosome component 6
Capns1	chr7:30186941-30195048	45.9314	71.8925	0.64636	2.30827	0.0001	0.000992458	calpain, small subunit 1
Hbb-b2	chr7:103812523-103813923	33.589	52.5538	0.645806	1.72643	0.00295	0.0177353	hemoglobin, beta adult minor chain
Zfp513	chr5:31198980-31202303	5.44476	8.48543	0.640118	1.63708	0.0046	0.0255189	zinc finger protein 513
Tmpo	chr10:91147570-91171619	15.2149	23.5881	0.632571	2.18332	5e-05	0.000533148	thymopoietin
Evi5	chr5:107744794-107875107	2.07231	3.21232	0.632378	1.60614	0.0055	0.0294608	ecotropic viral integration site 5
Csnk1g3	chr18:53862112-53955684	10.1935	15.6281	0.616491	2.08266	0.0004	0.00332437	casein kinase 1, gamma 3
Ppp3cc	chr14:70217864-70289497	14.0916	21.5581	0.613393	1.92049	0.0011	0.00783006	protein phosphatase 3, catalytic subunit, gamma isoform
Glg1	chr8:111157557-111259202	21.2288	32.4759	0.613349	2.2668	0.0001	0.000992458	golgi apparatus protein 1
Cbfb	chr8:105170673-105217988	23.9466	36.6027	0.612128	2.19226	0.00025	0.00221853	core binding factor beta
Zfp318	chr17:46383765-46420918	10.4169	15.894	0.609559	1.66186	0.00645	0.0335092	zinc finger protein 318
Foxk1	chr5:142401496-142462015	2.61014	3.98166	0.609244	1.76432	0.0019	0.0123369	forkhead box K1
Nrip1	chr16:76290861-76373049	3.70758	5.64768	0.607183	1.69162	0.0038	0.0218395	nuclear receptor interacting protein 1
Ulk2	chr11:61775597-61855092	3.0746	4.67689	0.605149	1.71951	0.0033	0.0194362	unc-51 like kinase 2
BC005561	chr5:104508351-104522383	2.99364	4.54965	0.603856	1.63854	0.00465	0.0257545
Abhd13	chr8:9977716-9992154	6.324	9.60691	0.603234	1.94637	0.0013	0.00900342	abhydrolase domain containing 13
Stim2	chr5:53998522-54121057	8.75904	13.3017	0.602766	2.03616	0.0006	0.0046933	stromal interaction molecule 2
Prkcb	chr7:122289124-122634401	41.4222	62.8777	0.602146	2.42172	5e-05	0.000533148	protein kinase C, beta
Jund	chr8:70697738-70700616	16.0691	24.3472	0.599471	2.03603	0.0005	0.00402322	jun D proto-oncogene
Mx2	chr16:97536080-97560901	5.59777	8.47239	0.597917	1.54942	0.0079	0.0394799	MX dynamin-like GTPase 2
Usp25	chr16:77014068-77116780	12.1065	18.3084	0.596722	2.08948	0.0004	0.00332437	ubiquitin specific peptidase 25
Abhd17a	chr10:80583648-80590341	11.9908	18.1286	0.596344	1.65815	0.00415	0.0234661	abhydrolase domain containing 17A
Vac14	chr8:110618637-110720398	5.26514	7.95499	0.595388	1.61682	0.0052	0.0281521	Vac14 homolog (S. cerevisiae)
Ccdc88b	chr19:6844622-6858211	4.2947	6.48742	0.595088	1.74613	0.0027	0.0164894	coiled-coil domain containing 88B
Lrrc8d	chr5:105699968-105815215	5.72664	8.6393	0.593225	1.76104	0.00225	0.0141695	leucine rich repeat containing 8D
Rras2	chr7:114046781-114117781	15.0063	22.5759	0.589211	1.90914	0.0011	0.00783006	related RAS viral (r-ras) oncogene 2
Usp12	chr5:146734811-146794956	4.00069	6.00687	0.586364	1.63527	0.00445	0.0248272	ubiquitin specific peptidase 12
Aff4	chr11:53350766-53421830	8.81098	13.2225	0.585621	2.18079	5e-05	0.000533148	AF4/FMR2 family, member 4

## Sheet: TrB(KOvsWT) - Down-regulated
List of the down-regulated genes in the comparison of β1KO vs. β1WT Transitional B cells
Gene	Locus	wt_TransB	ko_TransB	log2.fold_change.	test_stat	p_value	q_value	Description
Dusp1	chr17:26505590-26508472	14.9692	9.87614	-0.599978	-1.68753	0.0031	0.0184686	dual specificity phosphatase 1
Galt	chr4:41755227-41759224	34.7786	20.8626	-0.737277	-2.44868	5e-05	0.000533148	galactose-1-phosphate uridyl transferase
Ptgs1	chr2:36230425-36252271	3.50225	2.00669	-0.803462	-1.68147	0.0041	0.0232439	prostaglandin-endoperoxide synthase 1
Pdzd2	chr15:12357053-12592556	1.1352	0.648093	-0.808667	-1.88172	0.0013	0.00900342	PDZ domain containing 2
Iigp1	chr18:60376028-60392629	1.60803	0.82334	-0.965732	-1.57248	0.008	0.0398941	interferon inducible GTPase 1
Dusp7	chr9:106368631-106375723	3.26302	1.62731	-1.00372	-2.03843	0.0013	0.00900342	dual specificity phosphatase 7
Slco5a1	chr1:12866549-12991135	1.26341	0.589168	-1.10057	-2.10422	0.0016	0.0106938	solute carrier organic anion transporter family, member 5A1
Rcn3	chr7:45082913-45092213	2.85611	1.15064	-1.31162	-1.85246	0.00295	0.0177353	reticulocalbin 3, EF-hand calcium binding domain
Mgl2	chr11:70130356-70137542	2.08816	0.740124	-1.49639	-1.78619	0.00405	0.0230075	macrophage galactose N-acetyl-galactosamine specific lectin 2
Gbp2b	chr3:142594846-142619176	5.75347	1.87674	-1.61621	-2.94387	5e-05	0.000533148	guanylate binding protein 2b
Cel	chr2:28555819-28563362	1.41267	0.296694	-2.25137	-2.10195	0.00605	0.0318468	carboxyl ester lipase
Cpb1	chr3:20249483-20275729	1.84939	0.339533	-2.44542	-2.27254	0.0035	0.0203953	carboxypeptidase B1 (tissue)
Prss2	chr6:41521775-41525079	3.13307	0.294588	-3.4108	-2.57977	0.00435	0.0243742	protease, serine 2

## Sheet: MzB(KOvsWT) - Up-regulated
List of the up-regulated genes in the comparison of β1KO vs. β1WT MZ B cells
Gene	Locus	wt_MZB	ko_MZB	log2.fold_change.	test_stat	p_value	q_value	Description
Ube2s	chr7:4808013-4812340	2.5182	17.7825	2.82	4.95739	5e-05	0.000533148	ubiquitin-conjugating enzyme E2S
Rgs13	chr1:144138666-144177372	1.04806	6.65118	2.66589	3.95916	5e-05	0.000533148	regulator of G-protein signaling 13
Nsmce4a	chr7:130532525-130547381	15.0598	81.2684	2.43199	7.25397	5e-05	0.000533148	NSE4 homolog A, SMC5-SMC6 complex component
Aicda	chr6:122553808-122564180	0.936206	4.8331	2.36805	3.90454	5e-05	0.000533148	activation-induced cytidine deaminase
Rab2a	chr4:8535643-8607702	12.8272	58.7529	2.19545	6.85649	5e-05	0.000533148	RAB2A, member RAS oncogene family
Rfxap	chr3:54803114-54807791	0.48127	2.15534	2.163	2.8752	0.0001	0.000992458	regulatory factor X-associated protein
Ppp1cc	chr5:122158278-122175269	8.53859	37.268	2.12587	6.37769	5e-05	0.000533148	protein phosphatase 1 catalytic subunit gamma
Cebpb	chr2:167688914-167690432	1.39717	5.98279	2.09831	3.30767	5e-05	0.000533148	CCAAT/enhancer binding protein (C/EBP), beta
Cd209a	chr8:3743394-3748984	0.286218	1.21777	2.08906	1.98376	0.0064	0.0333097	CD209a antigen
Jchain	chr5:88519808-88527897	27.7631	107.045	1.94698	6.14878	5e-05	0.000533148	immunoglobulin joining chain
Bcl2l15	chr3:103832695-103854618	0.51141	1.92207	1.91011	1.63989	0.0064	0.0333097	BCLl2-like 15
Ino80b	chr6:83121827-83125029	3.10711	11.5734	1.89716	3.52656	5e-05	0.000533148	INO80 complex subunit B
Actr5	chr2:158624912-158639211	1.74271	6.36276	1.86832	3.74549	5e-05	0.000533148	ARP5 actin-related protein 5
Mpnd	chr17:56009200-56036637	6.93234	25.0249	1.85195	1.69083	0.01035	0.0490413	MPN domain containing
Siah2	chr3:58674948-58692388	0.519344	1.7823	1.77898	2.49365	0.0002	0.0018284	siah E3 ubiquitin protein ligase 2
Macrod1	chr19:7056767-7198062	1.77316	5.82744	1.71654	2.68952	0.0001	0.000992458	mono-ADP ribosylhydrolase 1
Cmas	chr6:142756685-142775714	4.17253	13.6944	1.7146	4.02541	5e-05	0.000533148	cytidine monophospho-N-acetylneuraminic acid synthetase
Rgcc	chr14:79288749-79301635	1.25023	4.0942	1.71139	2.18244	0.00065	0.00502066	regulator of cell cycle
Unc119	chr11:78343521-78349156	10.8532	34.5869	1.67211	4.56429	5e-05	0.000533148	unc-119 lipid binding chaperone
Tprgl	chr4:154157484-154160684	30.2321	95.2055	1.65496	5.80117	5e-05	0.000533148	transformation related protein 63 regulated like
Prkaca	chr8:83972977-83996442	5.59471	17.4166	1.63833	4.41644	5e-05	0.000533148	protein kinase, cAMP dependent, catalytic, alpha
Dapk3	chr10:81183006-81193197	9.79806	30.4275	1.63481	4.50528	5e-05	0.000533148	death-associated protein kinase 3
Snf8	chr11:96034916-96047405	11.8237	35.8982	1.60223	4.09626	5e-05	0.000533148	SNF8, ESCRT-II complex subunit, homolog (S. cerevisiae)
Sgpp1	chr12:75714247-75735729	7.99717	24.2392	1.59978	4.95567	5e-05	0.000533148	sphingosine-1-phosphate phosphatase 1
Ppm1b	chr17:84917181-85023992	6.2925	19.0715	1.59972	4.29195	5e-05	0.000533148	protein phosphatase 1B, magnesium dependent, beta isoform
Ahnak	chr19:8989283-9076926	0.612028	1.8267	1.57757	1.80973	0.00055	0.00436073	AHNAK nucleoprotein (desmoyokin)
Abhd17b	chr19:21653308-21685637	10.3523	30.2765	1.54824	4.80557	5e-05	0.000533148	abhydrolase domain containing 17B
Rap1b	chr10:117814596-117845974	76.419	214.892	1.49161	5.7129	5e-05	0.000533148	RAS related protein 1b
Cnot11	chr1:39535801-39546877	3.39242	9.47245	1.48142	3.74221	5e-05	0.000533148	CCR4-NOT transcription complex, subunit 11
Rassf6	chr5:90603075-90640487	0.426229	1.16661	1.45262	1.62511	0.00495	0.0270785	Ras association (RalGDS/AF-6) domain family member 6
Pla2g12a	chr3:129878605-129895825	3.22839	8.7856	1.44433	2.99943	5e-05	0.000533148	phospholipase A2, group XIIA
Hnrnpab	chr11:51584756-51606881	26.159	70.4307	1.4289	3.96773	5e-05	0.000533148	heterogeneous nuclear ribonucleoprotein A/B
Isoc1	chr18:58659481-58679570	8.72818	23.403	1.42294	4.29767	5e-05	0.000533148	isochorismatase domain containing 1
Ptges2	chr2:32395889-32402740	5.79858	15.4565	1.41444	3.64172	5e-05	0.000533148	prostaglandin E synthase 2
Psip1	chr4:83455680-83486448	22.4765	59.1083	1.39494	4.50515	5e-05	0.000533148	PC4 and SFRS1 interacting protein 1
Mcat	chr15:83546796-83555711	3.38967	8.88875	1.39084	3.07166	5e-05	0.000533148	malonyl CoA:ACP acyltransferase (mitochondrial)
S1pr2	chr9:20965951-20976793	0.806414	2.08428	1.36996	2.234	0.00035	0.00296662	sphingosine-1-phosphate receptor 2
Fam83d	chr2:158768098-158786637	0.691403	1.78657	1.36959	1.97384	0.0013	0.00900342	family with sequence similarity 83, member D
Ctbp1	chr5:33247722-33275004	21.9855	56.4033	1.35923	4.69077	5e-05	0.000533148	C-terminal binding protein 1
Rab22a	chr2:173659844-173702182	4.34649	11.1282	1.35629	3.21129	5e-05	0.000533148	RAB22A, member RAS oncogene family
Fam122a	chr19:24294795-24555827	7.85272	19.9938	1.34829	2.61691	0.0003	0.00259591	family with sequence similarity 122, member A
Btbd1	chr7:81792073-81829431	11.3317	28.0312	1.30667	4.31278	5e-05	0.000533148	BTB (POZ) domain containing 1
Pgrmc2	chr3:41066325-41083046	2.84745	7.00597	1.29891	3.09981	5e-05	0.000533148	progesterone receptor membrane component 2
Myb	chr10:21124929-21160984	0.750165	1.83165	1.28787	2.09687	0.0006	0.0046933	myeloblastosis oncogene
Ccdc9	chr7:16274041-16286795	2.15945	5.23603	1.27781	2.54745	5e-05	0.000533148	coiled-coil domain containing 9
Bag1	chr4:40936397-40948294	41.2956	99.4452	1.26791	4.39792	5e-05	0.000533148	BCL2-associated athanogene 1
Vac14	chr8:110618637-110720398	3.9731	9.56338	1.26726	3.33148	5e-05	0.000533148	Vac14 homolog (S. cerevisiae)
Adamdec1	chr14:68563386-68582072	0.497335	1.19179	1.26084	1.68326	0.0065	0.0337178	ADAM-like, decysin 1
Arl2bp	chr8:94666599-94674457	20.7359	49.6105	1.25852	4.22955	5e-05	0.000533148	ADP-ribosylation factor-like 2 binding protein
Dcun1d5	chr9:7184565-7207031	47.4472	113.516	1.2585	4.42987	5e-05	0.000533148	DCN1, defective in cullin neddylation 1, domain containing 5 (S. cerevisiae)
Smarca5	chr8:80699942-80739459	24.0482	56.5678	1.23405	4.63134	5e-05	0.000533148	SWI/SNF related, matrix associated, actin dependent regulator of chromatin, subfamily a, member 5
Spopl	chr2:23510053-23572104	6.40319	15.0535	1.23323	3.50528	5e-05	0.000533148	speckle-type BTB/POZ protein-like
Gata3	chr2:9857077-9878600	0.443545	1.03447	1.22173	1.70028	0.0047	0.0259822	GATA binding protein 3
Csnk1g3	chr18:53862112-53955684	6.18515	14.361	1.21528	3.8163	5e-05	0.000533148	casein kinase 1, gamma 3
Lactb	chr9:66955392-66975484	11.9306	27.379	1.19841	3.65435	5e-05	0.000533148	lactamase, beta
Stim2	chr5:53998522-54121057	12.3427	28.271	1.19566	4.24019	5e-05	0.000533148	stromal interaction molecule 2
Ctla2a	chr13:60934154-60936625	1.41997	3.24021	1.19022	1.80963	0.0031	0.0184686	cytotoxic T lymphocyte-associated protein 2 alpha
Dnaja4	chr9:54699558-54716317	0.596275	1.3509	1.17987	1.77283	0.00445	0.0248272	DnaJ heat shock protein family (Hsp40) member A4
Caap1	chr4:94500078-94556796	6.68398	15.0352	1.16957	3.18099	5e-05	0.000533148	caspase activity and apoptosis inhibitor 1
Tm9sf3	chr19:41210841-41264004	18.2192	40.8222	1.1639	4.42721	5e-05	0.000533148	transmembrane 9 superfamily member 3
Ubac1	chr2:25996957-26021760	4.15285	9.30117	1.16331	3.19042	5e-05	0.000533148	ubiquitin associated domain containing 1
Dtnbp1	chr13:44922079-45002096	12.5922	28.2021	1.16328	3.2471	5e-05	0.000533148	dystrobrevin binding protein 1
E2f6	chr12:16810964-16826752	1.95042	4.3642	1.16194	2.33886	0.0001	0.000992458	E2F transcription factor 6
Klf2	chr8:72319061-72321654	23.4347	52.3737	1.1602	3.76656	5e-05	0.000533148	Kruppel-like factor 2 (lung)
Arf6	chr12:69372149-69375980	43.1822	95.4248	1.14393	4.39984	5e-05	0.000533148	ADP-ribosylation factor 6
March2	chr17:33685691-33718677	12.0559	26.3437	1.12772	3.15678	5e-05	0.000533148
Cldn10	chr14:118787870-118874525	1.33795	2.91803	1.12497	1.4118	0.00895	0.043674	claudin 10
Chic2	chr5:75005003-75044641	5.89729	12.8263	1.12098	3.10711	5e-05	0.000533148	cysteine-rich hydrophobic domain 2
Rras2	chr7:114046781-114117781	25.4144	55.2518	1.12037	3.99009	5e-05	0.000533148	related RAS viral (r-ras) oncogene 2
Gnas	chr2:174281236-174346742	203.969	443.194	1.11959	4.27765	5e-05	0.000533148	GNAS (guanine nucleotide binding protein, alpha stimulating) complex locus
Prkar2b	chr12:31958478-32061279	0.464105	1.00799	1.11896	1.598	0.0085	0.0418912	protein kinase, cAMP dependent regulatory, type II beta
H1f0	chr15:79028211-79030500	2.5473	5.46751	1.10192	2.28799	0.00015	0.00142207	H1.0 linker histone
Suds3	chr5:117091677-117115993	10.7617	23.0351	1.09794	3.44289	5e-05	0.000533148	suppressor of defective silencing 3 homolog (S. cerevisiae)
Fkbp5	chr17:28398752-28486149	3.55579	7.59363	1.09462	3.00883	5e-05	0.000533148	FK506 binding protein 5
Tfpi	chr2:84432859-84476775	1.53631	3.26789	1.08888	1.72965	0.00435	0.0243742	tissue factor pathway inhibitor
Mtch1	chr17:29332075-29347904	2.54089	5.38201	1.08281	2.20783	0.00035	0.00296662	mitochondrial carrier 1
Rundc3b	chr5:8490335-8622952	1.03855	2.18709	1.07445	2.0369	0.00055	0.00436073	RUN domain containing 3B
Rcan1	chr16:92391950-92466169	2.14888	4.50921	1.06929	2.14398	0.00035	0.00296662	regulator of calcineurin 1
Ei24	chr9:36779152-36797393	13.7262	28.7312	1.06568	3.4049	5e-05	0.000533148	etoposide induced 2.4 mRNA
Pitpna	chr11:75588107-75628778	7.47636	15.5369	1.05529	3.11918	5e-05	0.000533148	phosphatidylinositol transfer protein, alpha
Odc1	chr12:17544872-17551502	6.8196	14.1337	1.05138	2.99228	5e-05	0.000533148	ornithine decarboxylase, structural 1
Slc7a5	chr8:121881145-121907686	1.95739	4.03205	1.04258	2.32275	0.0002	0.0018284	solute carrier family 7 (cationic amino acid transporter, y+ system), member 5
Glrx5	chr12:105032688-105040910	43.1354	88.6839	1.0398	3.4348	5e-05	0.000533148	glutaredoxin 5
Tmem163	chr1:127490341-127678021	2.84584	5.84313	1.03789	2.34146	0.0002	0.0018284	transmembrane protein 163
Btg1	chr10:96617000-96622811	193.383	394.081	1.02703	3.91664	5e-05	0.000533148	BTG anti-proliferation factor 1
Zpbp	chr11:11280039-11462419	0.867043	1.76662	1.02682	1.87701	0.002	0.0128672	zona pellucida binding protein
Ap3s1	chr18:46741875-46790826	4.72246	9.61875	1.02631	2.31142	5e-05	0.000533148	adaptor-related protein complex 3, sigma 1 subunit
Nadk2	chr15:9071259-9110496	1.69631	3.44989	1.02415	2.08894	0.0007	0.00534474	NAD kinase 2, mitochondrial
Tcf7	chr11:52252603-52282571	1.31504	2.66917	1.02128	1.70263	0.0047	0.0259822	transcription factor 7, T cell specific
Pttg1	chr11:43420247-43426248	41.5575	83.8356	1.01246	2.67587	5e-05	0.000533148	pituitary tumor-transforming gene 1
Tmed7	chr18:46585927-46597535	10.0179	20.1538	1.00847	3.29223	5e-05	0.000533148	transmembrane p24 trafficking protein 7
Alg9	chr9:50775224-50843639	3.72764	7.47984	1.00475	2.50326	5e-05	0.000533148	asparagine-linked glycosylation 9 (alpha 1,2 mannosyltransferase)
Rnf103	chr6:71493876-71510880	1.15191	2.30003	0.997626	1.88364	0.00125	0.00871305	ring finger protein 103
Galnt12	chr4:47091952-47123042	11.7829	23.5259	0.997551	3.09434	5e-05	0.000533148	polypeptide N-acetylgalactosaminyltransferase 12
Rad54b	chr4:11558919-11615808	1.08802	2.16929	0.995514	1.65147	0.00575	0.0305698	RAD54 homolog B (S. cerevisiae)
Fam220a	chr5:143548705-143564525	4.01095	7.959	0.988645	2.37246	0.0001	0.000992458	family with sequence similarity 220, member A
Csrp1	chr1:135729196-135752229	8.58984	17.0194	0.986476	2.67732	5e-05	0.000533148	cysteine and glycine-rich protein 1
Scimp	chr11:70790931-70812561	5.75967	11.3798	0.982418	2.06064	0.00095	0.00691506	SLP adaptor and CSK interacting membrane protein
Nrip1	chr16:76290861-76373049	3.21647	6.35204	0.981743	2.67639	5e-05	0.000533148	nuclear receptor interacting protein 1
Abhd17a	chr10:80583648-80590341	9.68973	19.1322	0.981478	2.62457	5e-05	0.000533148	abhydrolase domain containing 17A
Fbxo4	chr15:3963563-3979573	5.63344	11.1197	0.981037	2.87347	5e-05	0.000533148	F-box protein 4
Hrsp12	chr15:34484021-34495246	35.3079	69.3329	0.97355	3.09388	5e-05	0.000533148
Mfn1	chr3:32529481-32579225	2.61982	5.11262	0.964596	2.52146	5e-05	0.000533148	mitofusin 1
Evi5	chr5:107744794-107875107	1.12344	2.19074	0.963503	2.0749	0.00045	0.00367813	ecotropic viral integration site 5
Ccz1	chr5:143987908-144014853	23.1894	45.0173	0.957016	3.21122	5e-05	0.000533148	CCZ1 vacuolar protein trafficking and biogenesis associated
Ccsap	chr8:123840843-123860209	1.79333	3.46837	0.951612	1.90254	0.0012	0.0084156	centriole, cilia and spindle associated protein
Uso1	chr5:92137937-92202795	8.1111	15.6583	0.948958	3.04662	5e-05	0.000533148	USO1 vesicle docking factor
Lsm14a	chr7:34344719-34389540	21.7516	41.8077	0.942648	3.34063	5e-05	0.000533148	LSM14A mRNA processing body assembly factor
Kras	chr6:145216698-145250231	6.69006	12.8581	0.942588	3.04369	5e-05	0.000533148	Kirsten rat sarcoma viral oncogene homolog
Cdc45	chr16:18780446-18811972	4.56462	8.66874	0.925327	2.23603	0.0002	0.0018284	cell division cycle 45
Ppp1r14b	chr19:6975047-6977324	5.90154	11.1861	0.922538	1.86321	0.0023	0.0144279	protein phosphatase 1, regulatory inhibitor subunit 14B
Capns1	chr7:30186941-30195048	43.5485	82.4729	0.921299	3.22486	5e-05	0.000533148	calpain, small subunit 1
Efhd2	chr4:141858141-141874920	18.3647	34.1497	0.894937	3.03019	5e-05	0.000533148	EF hand domain containing 2
S100a6	chr3:90612893-90614414	8.83272	16.4122	0.893841	1.80406	0.00275	0.0167439	S100 calcium binding protein A6 (calcyclin)
Cited2	chr10:17723227-17725674	3.19851	5.94266	0.893709	1.90352	0.0015	0.0101409	Cbp/p300-interacting transactivator, with Glu/Asp-rich carboxy-terminal domain, 2
Kif22	chr7:127027730-127042420	7.80992	14.4474	0.887432	2.4048	5e-05	0.000533148	kinesin family member 22
Kcna3	chr3:107036161-107038129	8.0342	14.8457	0.885823	2.39529	0.00015	0.00142207	potassium voltage-gated channel, shaker-related subfamily, member 3
Cdk17	chr10:93160875-93241342	11.8431	21.8195	0.881578	2.98134	5e-05	0.000533148	cyclin-dependent kinase 17
D15Ertd621e	chr15:58415467-58457801	4.83851	8.85214	0.871464	2.72416	5e-05	0.000533148
Cpox	chr16:58670207-58680389	6.00333	10.9756	0.870466	2.52622	5e-05	0.000533148	coproporphyrinogen oxidase
St3gal5	chr6:72097607-72154570	1.71797	3.13958	0.869868	1.62789	0.00585	0.0309898	ST3 beta-galactoside alpha-2,3-sialyltransferase 5
Mkrn1	chr6:39397820-39420369	26.7312	48.6923	0.865172	3.16916	5e-05	0.000533148	makorin, ring finger protein, 1
Mtmr1	chrX:71364759-71419196	8.1455	14.8044	0.861951	2.85816	5e-05	0.000533148	myotubularin related protein 1
Ybx1	chr4:119277326-119294513	267.783	485.979	0.859829	3.37517	5e-05	0.000533148	Y box protein 1
Ing2	chr8:47667177-47675159	3.09209	5.60024	0.856905	2.03485	0.0006	0.0046933	inhibitor of growth family, member 2
Tmem251	chr12:102739829-102757810	30.934	55.5625	0.844917	2.04304	0.00095	0.00691506	transmembrane protein 251
Lrrc47	chr4:154011802-154026044	3.70384	6.62491	0.838877	2.14586	0.0004	0.00332437	leucine rich repeat containing 47
Hba-a1,Hba-a2	chr11:32296488-32297310	67.1785	101.927	0.838345	1.58696	5e-05	0.000533148
Srsf1	chr11:88047372-88053757	17.1034	30.5499	0.836883	3.1242	5e-05	0.000533148	serine and arginine-rich splicing factor 1
Jund	chr8:70697738-70700616	5.02392	8.96707	0.835824	2.23986	0.00015	0.00142207	jun D proto-oncogene
Kif1bp	chr10:62558469-62578457	11.4345	20.3616	0.832455	2.58527	5e-05	0.000533148
Cbfb	chr8:105170673-105217988	19.1129	33.9766	0.829996	2.87079	5e-05	0.000533148	core binding factor beta
Dusp10	chr1:184034460-184075636	2.89817	5.15076	0.829643	1.9093	0.00145	0.00985718	dual specificity phosphatase 10
Ms4a4b	chr19:11443557-11463548	7.83543	13.9235	0.829437	1.96714	0.0008	0.00598355	membrane-spanning 4-domains, subfamily A, member 4B
Ckap2	chr8:22168151-22185819	1.57552	2.79752	0.82832	1.58295	0.0068	0.0350165	cytoskeleton associated protein 2
Prmt10	chr8:77549396-77581338	6.56971	11.6389	0.825059	2.36023	0.0001	0.000992458
Cyp4f16	chr17:32536628-32551797	1.86938	3.30271	0.821091	1.55413	0.0065	0.0337178	cytochrome P450, family 4, subfamily f, polypeptide 16
Ada	chr2:163726570-163750239	5.20025	9.12359	0.811021	1.88648	0.00095	0.00691506	adenosine deaminase
Srsf9	chr5:115327176-115333080	18.0236	31.5865	0.809422	2.37603	5e-05	0.000533148	serine and arginine-rich splicing factor 9
Anxa2	chr9:69453682-69491785	7.88286	13.8072	0.808631	1.93955	0.00065	0.00502066	annexin A2
Rab35	chr5:115631986-115647158	5.91436	10.333	0.804959	2.07321	0.00015	0.00142207	RAB35, member RAS oncogene family
Enpp1	chr10:24637913-24712159	1.39801	2.44076	0.80396	1.92466	0.0009	0.00661157	ectonucleotide pyrophosphatase/phosphodiesterase 1
Crip2	chr12:113140235-113145506	3.0351	5.25338	0.791503	1.50786	0.0092	0.0446339	cysteine rich protein 2
Coq10a	chr10:128363096-128370037	2.40899	4.14635	0.783415	1.66472	0.00485	0.026642	coenzyme Q10A
Nsmaf	chr4:6396207-6454271	22.8253	39.0678	0.775347	2.86062	5e-05	0.000533148	neutral sphingomyelinase (N-SMase) activation associated factor
Ppp2ca	chr11:52098823-52122749	7.36421	12.5943	0.774172	2.05534	0.00055	0.00436073	protein phosphatase 2 (formerly 2A), catalytic subunit, alpha isoform
Tmpo	chr10:91147570-91171619	16.6639	28.4519	0.771799	2.63237	5e-05	0.000533148	thymopoietin
Hdac2	chr10:36974543-37001888	16.3662	27.7371	0.761097	2.43252	5e-05	0.000533148	histone deacetylase 2
Exosc6	chr8:111056338-111057664	17.083	28.9023	0.758624	2.21757	0.00025	0.00221853	exosome component 6
Gopc	chr10:52337023-52382124	8.77216	14.767	0.751372	2.48404	5e-05	0.000533148	golgi associated PDZ and coiled-coil motif containing
Ccnb2	chr9:70407688-70421554	12.0529	20.2758	0.750385	2.07153	0.0003	0.00259591	cyclin B2
Fignl1	chr11:11800287-11808962	6.00947	10.1082	0.750217	2.10131	0.0003	0.00259591	fidgetin-like 1
Ip6k2	chr9:108795993-108806333	7.02572	11.8167	0.750107	1.90811	0.0011	0.00783006	inositol hexaphosphate kinase 2
Zfp654	chr16:64780346-64786321	3.35705	5.64616	0.750077	2.07111	0.00055	0.00436073	zinc finger protein 654
Rad51ap1	chr6:126923418-126939555	3.45835	5.81648	0.750061	1.57596	0.00675	0.0348058	RAD51 associated protein 1
Fam101b	chr11:76019194-76027782	2.26427	3.79824	0.746283	1.7245	0.00255	0.0157316
Sart1	chr19:5377522-5390069	9.57317	16.058	0.746223	2.526	5e-05	0.000533148	squamous cell carcinoma antigen recognized by T cells 1
Ap1ar	chr3:127807264-127837492	10.9454	18.3573	0.746028	2.27838	0.0001	0.000992458	adaptor-related protein complex 1 associated regulatory protein
Hbb-b1,Hbb-bs	chr7:103826522-103827929	78.3966	131.304	0.744046	2.27388	5e-05	0.000533148
Ctage5	chr12:59129745-59190220	50.0314	83.7764	0.74371	2.87409	5e-05	0.000533148
Ugdh	chr5:65413221-65435842	9.59125	16.0513	0.742901	2.24891	5e-05	0.000533148	UDP-glucose dehydrogenase
Pla2g7	chr17:43568450-43612201	27.9772	46.7871	0.741861	2.49484	5e-05	0.000533148	phospholipase A2, group VII (platelet-activating factor acetylhydrolase, plasma)
Ypel3	chr7:126776974-126780514	113.404	189.647	0.741842	2.80138	5e-05	0.000533148	yippee like 3
Lrrc8d	chr5:105699968-105815215	4.60577	7.69732	0.740914	2.10962	0.00045	0.00367813	leucine rich repeat containing 8D
Snx9	chr17:5841379-5930711	24.9801	41.7051	0.739443	2.55207	5e-05	0.000533148	sorting nexin 9
Trib1	chr15:59648653-59657099	1.56841	2.6149	0.737453	1.57819	0.00695	0.0356473	tribbles pseudokinase 1
Ube2t	chr1:134962564-134974179	10.2779	17.0234	0.72797	1.76784	0.0022	0.013914	ubiquitin-conjugating enzyme E2T
Usp25	chr16:77014068-77116780	11.4386	18.886	0.72341	2.51619	5e-05	0.000533148	ubiquitin specific peptidase 25
Rragc	chr4:123917432-123936997	4.51828	7.45345	0.722136	1.83897	0.00205	0.0131274	Ras-related GTP binding C
Rnf215	chr11:4135159-4160293	6.27015	10.3401	0.721683	1.77284	0.00275	0.0167439	ring finger protein 215
Slc25a16	chr10:62920632-62946494	4.13669	6.81985	0.721263	1.88314	0.00135	0.00929168	solute carrier family 25 (mitochondrial carrier, Graves disease autoantigen), member 16
Ifit1bl1	chr19:34592887-34601968	7.65865	12.6139	0.719858	1.99045	0.00105	0.00752209	interferon induced protein with tetratricpeptide repeats 1B like 1
Cbx3	chr6:51470615-51483704	4.32568	7.09689	0.714261	1.62082	0.0059	0.0312064	chromobox 3
Cenpf	chr1:189640613-189688086	0.835257	1.36862	0.712436	1.66129	0.00445	0.0248272	centromere protein F
Gclc	chr9:77754534-77794489	2.02052	3.31024	0.712209	1.56132	0.00695	0.0356473	glutamate-cysteine ligase, catalytic subunit
Mfsd5	chr15:102279455-102281744	34.303	56.1782	0.711674	2.52059	5e-05	0.000533148	major facilitator superfamily domain containing 5
Rnf149	chr1:39551295-39577347	3.4621	5.65888	0.708871	1.63955	0.0041	0.0232439	ring finger protein 149
Ubb	chr11:62551503-62553212	655.832	1068.06	0.703599	2.23243	0.0001	0.000992458	ubiquitin B
Pkn2	chr3:142790901-142882004	7.58968	12.3575	0.703279	2.4191	5e-05	0.000533148	protein kinase N2
Rab10	chr12:3235790-3309969	63.5239	103.038	0.697812	2.69417	5e-05	0.000533148	RAB10, member RAS oncogene family
H3f3b	chr11:116021960-116024504	703.46	1139.73	0.696152	2.60125	5e-05	0.000533148	H3.3 histone B
Trim28	chr7:13024151-13031032	20.676	33.478	0.695258	2.47771	5e-05	0.000533148	tripartite motif-containing 28
Smim13	chr13:41249843-41276577	1.85105	2.99471	0.694069	1.6117	0.00635	0.033117	small integral membrane protein 13
Ccng2	chr5:93267572-93276231	32.9691	53.2585	0.691896	2.49263	5e-05	0.000533148	cyclin G2
March5	chr19:37207544-37224457	14.093	22.728	0.689491	1.8658	0.00105	0.00752209
Tspan15	chr10:62185395-62231218	8.02533	12.9425	0.689484	2.16007	0.0001	0.000992458	tetraspanin 15
E2f4	chr8:105297662-105305370	17.5307	28.2323	0.687466	2.23353	0.00015	0.00142207	E2F transcription factor 4
2410127L17Rik	chr19:18670779-18704792	6.23551	10.0379	0.686884	1.77204	0.0023	0.0144279
Ndufa12	chr10:94199008-94220948	162.648	258.606	0.669006	2.44414	5e-05	0.000533148	NADH:ubiquinone oxidoreductase subunit A12
Casd1	chr6:4601065-4643381	5.67125	8.99885	0.666074	1.95189	0.0005	0.00402322	CAS1 domain containing 1
H2afy	chr13:56073621-56135550	60.6719	96.1504	0.664265	2.53259	5e-05	0.000533148
Cdc6	chr11:98907888-98923942	2.58197	4.08376	0.661425	1.67329	0.00435	0.0243742	cell division cycle 6
Ccnb1	chr13:100778738-100786486	4.43277	7.0036	0.659889	1.57116	0.00775	0.038874	cyclin B1
Lsm7	chr10:80852824-80855209	80.9841	127.682	0.65684	2.0578	0.00035	0.00296662	LSM7 homolog, U6 small nuclear RNA and mRNA degradation associated
Tagap1	chr17:6954964-6961156	15.0266	23.6216	0.652591	2.09472	0.00025	0.00221853	T cell activation GTPase activating protein 1
1110008F13Rik	chr2:156863121-156887078	76.7482	120.203	0.647271	2.26269	5e-05	0.000533148
Dbf4	chr5:8396968-8422716	3.72161	5.8182	0.644648	1.52133	0.01	0.0477034	DBF4 zinc finger
Bcl7c	chr7:127704977-127708766	13.1223	20.5098	0.644296	1.61084	0.00635	0.033117	B cell CLL/lymphoma 7C
Ier5	chr1:155096366-155099636	22.6353	35.3098	0.641496	2.25117	0.00015	0.00142207	immediate early response 5
Eed	chr7:89954653-89980976	66.1388	102.878	0.637359	2.47916	5e-05	0.000533148	embryonic ectoderm development
Gbp7	chr3:142530335-142550151	23.101	35.9303	0.637244	2.42272	5e-05	0.000533148	guanylate binding protein 7
Uhrf2	chr19:30030512-30093724	3.70627	5.76056	0.63624	1.6499	0.00495	0.0270785	ubiquitin-like, containing PHD and RING finger domains 2
Mta1	chr12:113098277-113137206	3.33033	5.17528	0.635972	1.51447	0.0086	0.042292	metastasis associated 1
Lmo2	chr2:103957994-103981878	32.3667	50.2766	0.635377	2.1903	0.0003	0.00259591	LIM domain only 2
Asf1b	chr8:83955693-83970195	25.6685	39.7648	0.631494	2.07081	0.0005	0.00402322	anti-silencing function 1B histone chaperone
Rab5a	chr17:53479233-53539451	23.5496	36.3646	0.626833	2.18552	0.0001	0.000992458	RAB5A, member RAS oncogene family
Spc24	chr9:21755441-21760286	9.41472	14.5175	0.624802	1.5777	0.00585	0.0309898	SPC24, NDC80 kinetochore complex component, homolog (S. cerevisiae)
Lrrc59	chr11:94629823-94653754	11.5247	17.7688	0.624612	1.94019	0.00075	0.00566891	leucine rich repeat containing 59
Shcbp1	chr8:4735979-4779534	5.26917	8.11173	0.622435	1.5207	0.00905	0.0440577	Shc SH2-domain binding protein 1
Eif2b5	chr16:20498816-20509325	34.1997	52.6426	0.622247	2.31611	5e-05	0.000533148	eukaryotic translation initiation factor 2B, subunit 5 epsilon
Glg1	chr8:111157557-111259202	19.4659	29.9071	0.61954	2.2479	0.00015	0.00142207	golgi apparatus protein 1
Umps	chr16:33955011-33967003	19.7676	30.3628	0.619167	2.21829	0.0002	0.0018284	uridine monophosphate synthetase
Galnt1	chr18:24205343-24286816	15.9999	24.453	0.611952	2.19192	0.00015	0.00142207	polypeptide N-acetylgalactosaminyltransferase 1
Ngfrap1	chrX:136270252-136271978	16.2341	24.7629	0.609155	1.60668	0.0056	0.0299158
Cycs	chr6:50562562-50566474	14.0758	21.4607	0.608483	2.05846	0.0005	0.00402322	cytochrome c, somatic
Ppapdc2	chr19:28923063-28966801	4.68134	7.11751	0.60445	1.53917	0.0105	0.0496102
Ccm2	chr11:6546886-6596761	94.8422	144.039	0.602863	2.36388	5e-05	0.000533148	cerebral cavernous malformation 2
Tpx2	chr2:152847963-152895321	3.92794	5.9573	0.600888	1.63459	0.005	0.0272963	TPX2, microtubule-associated
Ube2l6	chr2:84798827-84810003	12.7459	19.3237	0.600336	1.652	0.0044	0.0246021	ubiquitin-conjugating enzyme E2L 6
Trp53rkb	chr2:166793766-166799492	2.64059	3.98917	0.595229	1.5171	0.00925	0.0448358	transformation related protein 53 regulating kinase B
BC005561	chr5:104508351-104522383	4.59507	6.93647	0.594113	1.75884	0.00285	0.017234
N6amt1	chr16:87354184-87368649	9.89613	14.9121	0.591545	1.62413	0.0042	0.0236822	N-6 adenine-specific DNA methyltransferase 1 (putative)
Etaa1	chr11:17938748-17953875	4.79921	7.21995	0.589193	1.70849	0.00285	0.017234	Ewing tumor-associated antigen 1
Prim2	chr1:33453807-33669794	8.75261	13.1566	0.588005	1.64018	0.00515	0.0279369	DNA primase, p58 subunit
2310036O22Rik	chr8:85026832-85030286	71.4051	107.301	0.587568	2.0554	0.00045	0.00367813
Exosc7	chr9:123113230-123136129	71.0719	106.638	0.585372	2.11329	0.00025	0.00221853	exosome component 7

## Sheet: MzB(KOvsWT) - Down-regulated
List of the down-regulated genes in the comparison of β1KOvsβ1WT MZ B cells
Gene	Locus	wt_MZB	ko_MZB	log2.fold_change.	test_stat	p_value	q_value	Description
Pigm	chr1:172376530-172384099	5.08826	3.392	-0.585038	-1.79449	0.00185	0.0120648	phosphatidylinositol glycan anchor biosynthesis, class M
Pip5k1c	chr10:81292962-81319974	12.3247	8.21305	-0.585563	-1.87045	0.00135	0.00929168	phosphatidylinositol-4-phosphate 5-kinase, type 1 gamma
Ampd2	chr3:108074061-108086666	13.0288	8.67973	-0.585981	-1.80736	0.00245	0.0152227	adenosine monophosphate deaminase 2
Vps13d	chr4:144972621-145195005	3.88659	2.58873	-0.586259	-1.9645	0.0008	0.00598355	vacuolar protein sorting 13D
Lrch1	chr14:74754672-74947877	27.4535	18.2845	-0.586368	-2.17707	0.00015	0.00142207	leucine-rich repeats and calponin homology (CH) domain containing 1
Adamts10	chr17:33524195-33553782	6.25107	4.16319	-0.586414	-1.57516	0.00895	0.043674	a disintegrin-like and metallopeptidase (reprolysin type) with thrombospondin type 1 motif, 10
Cpsf1	chr15:76576358-76607591	20.3011	13.5154	-0.586951	-1.90383	0.00095	0.00691506	cleavage and polyadenylation specific factor 1
Ncoa2	chr1:13139104-13374083	5.4361	3.61729	-0.587663	-1.86844	0.00125	0.00871305	nuclear receptor coactivator 2
Taok2	chr7:126865676-126884967	11.9137	7.92645	-0.587874	-1.97919	0.0008	0.00598355	TAO kinase 2
Huwe1	chrX:151803281-151935417	14.1176	9.39123	-0.588104	-2.27249	5e-05	0.000533148	HECT, UBA and WWE domain containing 1
Abcb10	chr8:123952458-123983122	8.90723	5.92349	-0.588529	-1.79706	0.0016	0.0106938	ATP-binding cassette, sub-family B (MDR/TAP), member 10
Pxn	chr5:115506675-115555987	10.8077	7.18729	-0.588537	-1.66309	0.00475	0.0261956	paxillin
Phka1	chrX:102513974-102644246	3.94111	2.6201	-0.588981	-1.6266	0.0041	0.0232439	phosphorylase kinase alpha 1
Trps1	chr15:50654758-50890041	7.3001	4.85317	-0.588987	-2.02614	0.0003	0.00259591	transcriptional repressor GATA binding 1
Bap1	chr14:31251488-31259929	25.3091	16.8168	-0.589751	-2.02191	0.0009	0.00661157	Brca1 associated protein 1
Fam160a2	chr7:105371210-105400054	2.35801	1.56636	-0.590152	-1.57695	0.00645	0.0335092	family with sequence similarity 160, member A2
Myo18a	chr11:77777234-77865988	6.07546	4.03498	-0.590431	-1.80225	0.0021	0.0133884	myosin XVIIIA
Slc4a1ap	chr5:31526994-31554038	26.0459	17.2952	-0.590683	-1.9893	0.00105	0.00752209	solute carrier family 4 (anion exchanger), member 1, adaptor protein
Ints3	chr3:90391379-90433636	9.37559	6.22253	-0.591408	-1.82844	0.0014	0.00957109	integrator complex subunit 3
Cry2	chr2:92403646-92434069	4.63532	3.07441	-0.592361	-1.4986	0.00965	0.046368	cryptochrome 2 (photolyase-like)
Vav2	chr2:27263634-27426825	12.66	8.3963	-0.592449	-1.84966	0.00125	0.00871305	vav 2 oncogene
Bcl9	chr3:97203661-97227364	4.8347	3.20609	-0.59261	-1.71768	0.0018	0.0117938	B cell CLL/lymphoma 9
Cfl2	chr12:54858818-54862877	10.8444	7.18782	-0.593324	-1.74095	0.00245	0.0152227	cofilin 2, muscle
Kat2a	chr11:100704745-100712467	29.5144	19.5557	-0.593834	-1.99709	0.0006	0.0046933	K(lysine) acetyltransferase 2A
Lynx1	chr15:74747855-74752979	22.1375	14.6119	-0.599349	-2.05729	0.0004	0.00332437	Ly6/neurotoxin 1
Bcl2	chr1:106538177-106714290	84.7873	55.9303	-0.600217	-1.91953	0.00095	0.00691506	B cell leukemia/lymphoma 2
Scap	chr9:110333287-110384949	9.12806	6.02136	-0.600219	-1.81333	0.0019	0.0123369	SREBF chaperone
Cad	chr5:31054779-31078479	2.71955	1.79286	-0.601104	-1.52933	0.00825	0.040891	carbamoyl-phosphate synthetase 2, aspartate transcarbamylase, and dihydroorotase
Tecpr1	chr5:144195346-144223578	7.81805	5.15174	-0.601748	-1.76703	0.00205	0.0131274	tectonin beta-propeller repeat containing 1
Vps37b	chr5:124004640-124032260	21.4432	14.1234	-0.602436	-1.92061	0.00075	0.00566891	vacuolar protein sorting 37B
Hist2h2be	chr3:96221120-96223738	6.21688	4.09391	-0.60271	-1.47393	0.00865	0.0424963
Kmt2c	chr5:25271793-25498783	15.0801	9.92734	-0.603165	-2.35426	5e-05	0.000533148	lysine (K)-specific methyltransferase 2C
Runx1	chr16:92601465-92826074	12.7143	8.36122	-0.604668	-2.07633	0.00025	0.00221853	runt related transcription factor 1
Lnpep	chr17:17527722-17624489	24.7569	16.2767	-0.605023	-2.23838	5e-05	0.000533148	leucyl/cystinyl aminopeptidase
Insr	chr8:3150921-3279617	1.85121	1.21657	-0.605641	-1.52914	0.00895	0.043674	insulin receptor
Csrnp1	chr9:119971165-119984658	29.7777	19.5677	-0.605755	-2.10052	0.00035	0.00296662	cysteine-serine-rich nuclear protein 1
Golim4	chr3:75876182-75956949	5.07782	3.33552	-0.606296	-1.6282	0.005	0.0272963	golgi integral membrane protein 4
Pgap1	chr1:54472999-54557684	6.20965	4.07631	-0.607249	-2.04457	0.0002	0.0018284	post-GPI attachment to proteins 1
Dennd4a	chr9:64811010-64919667	14.2751	9.36994	-0.607388	-2.24959	0.00015	0.00142207	DENN/MADD domain containing 4A
Oas2	chr5:120730332-120749848	8.4851	5.56932	-0.607432	-1.74567	0.0023	0.0144279	2'-5' oligoadenylate synthetase 2
Zfyve26	chr12:79232346-79296282	3.36982	2.21146	-0.60767	-1.79549	0.0021	0.0133884	zinc finger, FYVE domain containing 26
Exoc4	chr6:33249149-33972930	14.7196	9.65917	-0.607771	-1.98527	0.0007	0.00534474	exocyst complex component 4
Gmip	chr8:69808686-69821870	64.6131	42.3967	-0.607875	-2.36121	5e-05	0.000533148	Gem-interacting protein
Zc3h12c	chr9:52111984-52168111	6.98306	4.58194	-0.607901	-1.88706	0.00115	0.00812697	zinc finger CCCH type containing 12C
Ercc6	chr14:32513520-32580989	2.79765	1.83566	-0.607915	-1.65889	0.004	0.0227652	excision repair cross-complementing rodent repair deficiency, complementation group 6
Plagl2	chr2:153227768-153241358	5.26961	3.45679	-0.608261	-1.73585	0.0028	0.0169865	pleiomorphic adenoma gene-like 2
Stk11ip	chr1:75521528-75537335	9.07838	5.95476	-0.608391	-1.85627	0.001	0.00722148	serine/threonine kinase 11 interacting protein
Ccdc97	chr7:25711116-25719053	17.5225	11.493	-0.608455	-1.91222	0.0005	0.00402322	coiled-coil domain containing 97
Rsl1	chr13:67173181-67183498	11.7642	7.71569	-0.60854	-1.65562	0.0043	0.0241445	regulator of sex limited protein 1
Klhl18	chr9:110425925-110476694	10.0761	6.60345	-0.609641	-1.90047	0.00135	0.00929168	kelch-like 18
Itpr1	chr6:108213095-108551116	19.1636	12.5526	-0.610383	-2.32146	5e-05	0.000533148	inositol 1,4,5-trisphosphate receptor 1
Yeats2	chr16:20141062-20232573	7.03831	4.60782	-0.611147	-1.53398	0.0084	0.0414874	YEATS domain containing 2
Dhx9	chr1:153455757-153487660	17.1309	11.2139	-0.611321	-2.13156	0.00025	0.00221853	DEAH (Asp-Glu-Ala-His) box polypeptide 9
Cyth1	chr11:118164165-118248592	75.0773	49.1319	-0.611717	-2.26906	5e-05	0.000533148	cytohesin 1
Depdc5	chr5:32863720-32994233	12.067	7.89613	-0.611847	-1.83099	0.00155	0.010415	DEP domain containing 5
Ptpn14	chr1:189728267-189876693	4.39218	2.87392	-0.611917	-1.92795	0.001	0.00722148	protein tyrosine phosphatase, non-receptor type 14
Vars	chr17:35000906-35016329	59.7891	39.1212	-0.611933	-2.23548	5e-05	0.000533148	valyl-tRNA synthetase
Fnbp1	chr2:31026205-31142008	30.5568	19.9828	-0.612736	-2.09617	0.00025	0.00221853	formin binding protein 1
Sh2b3	chr5:121815480-121836859	41.0077	26.8009	-0.613616	-2.26844	5e-05	0.000533148	SH2B adaptor protein 3
4930427A07Rik	chr12:113156420-113165458	6.88822	4.49989	-0.614241	-1.64268	0.0045	0.0250566
Nol6	chr4:41114426-41124339	6.28016	4.10106	-0.614806	-1.65051	0.00495	0.0270785	nucleolar protein family 6 (RNA-associated)
Relb	chr7:19606221-19629438	20.1384	13.1272	-0.617394	-1.89147	0.001	0.00722148	avian reticuloendotheliosis viral (v-rel) oncogene related B
S1pr4	chr10:81497744-81500137	28.0674	18.2903	-0.617821	-2.05512	0.0005	0.00402322	sphingosine-1-phosphate receptor 4
Sec16a	chr2:26409430-26445216	7.06906	4.60437	-0.618514	-2.06953	0.00045	0.00367813	SEC16 homolog A, endoplasmic reticulum export factor
Mtmr12	chr15:12205093-12272240	11.4392	7.44216	-0.620196	-2.01844	0.00035	0.00296662	myotubularin related protein 12
Pou2f1	chr1:165788680-166002634	6.73424	4.3804	-0.620452	-2.1214	0.00015	0.00142207	POU domain, class 2, transcription factor 1
1110059E24Rik	chr19:21597312-21652791	268.584	174.68	-0.620657	-2.37907	5e-05	0.000533148	RIKEN cDNA 1110059E24 gene
Rreb1	chr13:37826037-37952005	6.56601	4.26892	-0.621146	-1.96592	0.001	0.00722148	ras responsive element binding protein 1
Sidt1	chr16:44240179-44332838	7.13745	4.63967	-0.621388	-1.7893	0.00175	0.0115272	SID1 transmembrane family, member 1
Clcn7	chr17:25133393-25162099	17.4026	11.2996	-0.623024	-2.10526	0.0005	0.00402322	chloride channel, voltage-sensitive 7
Slc9a9	chr9:94669891-95230452	7.38337	4.79329	-0.623262	-1.73647	0.0031	0.0184686	solute carrier family 9 (sodium/hydrogen exchanger), member 9
Hmox1	chr8:75093617-75100593	18.1112	11.7575	-0.623304	-1.71901	0.00235	0.0146877	heme oxygenase 1
Prrc2a	chr17:35149085-35164877	6.00796	3.89836	-0.624008	-1.91825	0.001	0.00722148	proline-rich coiled-coil 2A
Slc4a2	chr5:24425231-24440947	3.89266	2.52496	-0.624497	-1.53337	0.007	0.0358489	solute carrier family 4 (anion exchanger), member 2
Atr	chr9:95855417-95951644	5.98721	3.8809	-0.625494	-2.00487	0.00035	0.00296662	ataxia telangiectasia and Rad3 related
Arsa	chr15:89472475-89484850	5.13137	3.32579	-0.625645	-1.50368	0.00985	0.0471248	arylsulfatase A
Cacna1e	chr1:154392518-154725920	3.21385	2.08289	-0.625713	-1.9408	0.00055	0.00436073	calcium channel, voltage-dependent, R type, alpha 1E subunit
Agfg2	chr5:137650480-137684753	4.7824	3.09723	-0.626756	-1.47611	0.0101	0.0480805	ArfGAP with FG repeats 2
Naip5	chr13:100211739-100247336	3.79284	2.45619	-0.626858	-1.64963	0.00545	0.0292417	NLR family, apoptosis inhibitory protein 5
Fgd3	chr13:49263109-49309208	12.3812	8.0159	-0.627219	-1.90336	0.0015	0.0101409	FYVE, RhoGEF and PH domain containing 3
Drosha	chr15:12824814-12935291	6.43113	4.1636	-0.62724	-1.80126	0.0017	0.0112555	drosha, ribonuclease type III
Fam168a	chr7:100706701-100841630	6.36917	4.1234	-0.627269	-1.94982	0.00085	0.00630096	family with sequence similarity 168, member A
Heatr5b	chr17:78752905-78835381	7.3346	4.74609	-0.627978	-1.97098	0.0007	0.00534474	HEAT repeat containing 5B
Sesn2	chr4:132492806-132510456	9.32396	6.03209	-0.628285	-1.68567	0.00445	0.0248272	sestrin 2
Gm4759	chr7:106421549-106441073	89.5033	57.883	-0.628802	-2.42472	5e-05	0.000533148	GTPase, very large interferon inducible 1 pseudogene
Spib	chr7:44525994-44532071	182.156	117.795	-0.628901	-2.47712	0.0001	0.000992458	Spi-B transcription factor (Spi-1/PU.1 related)
Arhgap21	chr2:20847918-20967721	2.46155	1.59119	-0.629459	-1.57456	0.00735	0.037244	Rho GTPase activating protein 21
Pnpla6	chr8:3515383-3544267	4.53038	2.92776	-0.629836	-1.60048	0.0058	0.0307797	patatin-like phospholipase domain containing 6
Atf6b	chr17:34647145-34655074	32.1914	20.7908	-0.630729	-2.09493	0.00025	0.00221853	activating transcription factor 6 beta
Mesdc1	chr7:83880494-83884341	4.53185	2.92346	-0.632425	-1.52179	0.01035	0.0490413
Slc4a8	chr15:100761746-100823971	1.40204	0.904343	-0.632588	-1.58453	0.00615	0.0322623	solute carrier family 4 (anion exchanger), member 8
Kmt2a	chr9:44803354-44881274	16.2288	10.465	-0.632991	-2.47275	5e-05	0.000533148	lysine (K)-specific methyltransferase 2A
Rnf123	chr9:108049289-108079375	26.4689	17.0654	-0.633224	-2.09678	0.00035	0.00296662	ring finger protein 123
Gcn1l1	chr5:115565262-115622654	5.45252	3.51512	-0.633348	-1.98109	0.001	0.00722148
Tet3	chr6:83362373-83441678	4.05122	2.61132	-0.633579	-2.00479	0.0003	0.00259591	tet methylcytosine dioxygenase 3
E330033B04Rik	chr15:96268563-96275275	33.4723	21.5611	-0.634537	-2.32785	5e-05	0.000533148	RIKEN cDNA E330033B04 gene
Dgcr2	chr16:17840355-17891728	14.6083	9.40321	-0.635561	-2.04494	0.0005	0.00402322	DiGeorge syndrome critical region gene 2
Htt	chr5:34761739-34912534	4.10769	2.6434	-0.635936	-2.08484	0.00035	0.00296662	huntingtin
Kif1b	chr4:149176318-149307733	4.47277	2.87432	-0.637947	-1.82869	0.00195	0.012605	kinesin family member 1B
Ubn2	chr6:38433924-38512763	4.3439	2.7915	-0.63795	-2.12935	0.00015	0.00142207	ubinuclein 2
Nsmf	chr2:25054378-25062881	5.26916	3.38527	-0.638305	-1.51704	0.0076	0.0382756	NMDA receptor synaptonuclear signaling and neuronal migration factor
Cdk16	chrX:20688492-20699877	13.5012	8.67253	-0.638564	-1.92156	0.0012	0.0084156	cyclin-dependent kinase 16
Trpm2	chr10:77907721-77969872	2.34111	1.502	-0.64031	-1.58119	0.0071	0.0362376	transient receptor potential cation channel, subfamily M, member 2
Scaf1	chr7:45002949-45016249	4.52639	2.90379	-0.640422	-1.63129	0.0048	0.0264107	SR-related CTD-associated factor 1
Pskh1	chr8:105900473-105931802	8.28196	5.30923	-0.641469	-1.78215	0.0024	0.014956	protein serine kinase H1
Kdm5c	chrX:152233226-152279099	8.19811	5.25431	-0.641789	-2.28954	0.00015	0.00142207	lysine (K)-specific demethylase 5C
Mctp2	chr7:72077829-72306595	9.64963	6.18005	-0.642854	-2.10497	0.0005	0.00402322	multiple C2 domains, transmembrane 2
Mrs2	chr13:24992294-25020317	6.69452	4.28476	-0.643768	-1.53196	0.00835	0.041281	MRS2 magnesium transporter
Rprd2	chr3:95759872-95818953	11.1042	7.10632	-0.643933	-2.30627	0.0001	0.000992458	regulation of nuclear pre-mRNA domain containing 2
Rfx3	chr19:27761720-28011166	1.66854	1.06728	-0.644642	-1.57305	0.0072	0.0366386	regulatory factor X, 3 (influences HLA class II expression)
Hivep1	chr13:42052020-42185026	7.26318	4.6439	-0.645266	-2.16614	0.00055	0.00436073	human immunodeficiency virus type I enhancer binding protein 1
Fam78a	chr2:32066884-32083705	4.38123	2.80105	-0.64537	-1.57446	0.00885	0.0432924	family with sequence similarity 78, member A
Sf3a2	chr10:80798734-80804922	59.1087	37.7828	-0.645639	-2.23777	0.00015	0.00142207	splicing factor 3a, subunit 2
Zfp871	chr17:32765496-32788287	11.5073	7.35184	-0.646367	-2.37492	5e-05	0.000533148	zinc finger protein 871
Smarcad1	chr6:65042666-65116049	5.82564	3.72139	-0.646575	-1.84708	0.00095	0.00691506	SWI/SNF-related, matrix-associated actin-dependent regulator of chromatin, subfamily a, containing DEAD/H box 1
Ankrd13c	chr3:157947465-158006837	26.247	16.7543	-0.647624	-2.18824	0.0004	0.00332437	ankyrin repeat domain 13c
Tmem194b	chr1:52630704-52651919	30.8501	19.6778	-0.648709	-2.31297	5e-05	0.000533148
Pkmyt1	chr17:23726335-23740330	16.7481	10.6776	-0.649418	-1.82618	0.00165	0.0109755	protein kinase, membrane associated tyrosine/threonine 1
Lypla2	chr4:135968224-135972594	82.9433	52.8793	-0.649423	-2.22847	0.00025	0.00221853	lysophospholipase 2
Bag6	chr17:35135177-35147322	8.07278	5.14483	-0.649941	-1.82119	0.00155	0.010415	BCL2-associated athanogene 6
Nrp2	chr1:62703316-62818692	7.29788	4.64709	-0.651149	-1.86609	0.0019	0.0123369	neuropilin 2
Dot1l	chr10:80755205-80794347	2.33449	1.48653	-0.651152	-1.52085	0.0088	0.0431016	DOT1-like, histone H3 methyltransferase (S. cerevisiae)
Unk	chr11:116030315-116061214	11.578	7.37047	-0.651561	-1.9698	0.0013	0.00900342	unkempt family zinc finger
Pcgf3	chr5:108461331-108503099	3.4693	2.20816	-0.651799	-1.51388	0.00915	0.0444422	polycomb group ring finger 3
Gm10033	chr8:69371024-69395544	37.2687	23.7062	-0.652702	-1.8446	0.00145	0.00985718	predicted gene 10033
Scn4a	chr11:106318592-106349390	2.55608	1.62567	-0.652895	-1.63256	0.0044	0.0246021	sodium channel, voltage-gated, type IV, alpha
Atp6v0a1	chr11:101009451-101063717	8.7848	5.58707	-0.652918	-1.92767	0.00085	0.00630096	ATPase, H+ transporting, lysosomal V0 subunit A1
Pik3r5	chr11:68432124-68497846	3.87442	2.46382	-0.653083	-1.62404	0.00535	0.028808	phosphoinositide-3-kinase regulatory subunit 5
Tcf3	chr10:80409164-80433653	61.4639	39.0861	-0.653083	-2.31199	0.00015	0.00142207	transcription factor 3
Rin3	chr12:102283073-102390854	53.2548	33.8315	-0.654543	-2.47883	5e-05	0.000533148	Ras and Rab interactor 3
Numa1	chr7:101969842-102014959	17.2658	10.96	-0.655672	-2.38962	0.0001	0.000992458	nuclear mitotic apparatus protein 1
Fyco1	chr9:123789499-123851899	12.4084	7.87594	-0.655787	-2.25785	0.0001	0.000992458	FYVE and coiled-coil domain containing 1
Peg13	chr15:72589619-73061204	11.061	7.01845	-0.656261	-1.52173	0.0076	0.0382756	paternally expressed 13
Mlxip	chr5:123394797-123457931	40.6129	25.7684	-0.656338	-1.97934	0.00145	0.00985718	MLX interacting protein
Tyk2	chr9:21104067-21131275	11.7634	7.46056	-0.656953	-2.10741	0.00025	0.00221853	tyrosine kinase 2
Extl3	chr14:65052058-65098106	8.83205	5.59533	-0.658525	-2.07108	0.00045	0.00367813	exostosin-like glycosyltransferase 3
Nup210	chr6:91013066-91116826	10.8254	6.85772	-0.658618	-2.23788	0.0002	0.0018284	nucleoporin 210
Gtf3c1	chr7:125640953-125707688	7.33857	4.64679	-0.659263	-2.13231	0.0003	0.00259591	general transcription factor III C 1
Dstyk	chr1:132417452-132466959	3.67617	2.32592	-0.660402	-1.79766	0.002	0.0128672	dual serine/threonine and tyrosine protein kinase
D8Ertd82e	chr8:36094827-36147787	6.2343	3.94136	-0.661535	-1.84999	0.0015	0.0101409
AI504432	chr3:107039503-107054322	2.07024	1.3088	-0.66156	-1.47855	0.0105	0.0496102	expressed sequence AI504432
Cd274	chr19:29367437-29388094	18.9566	11.9802	-0.662044	-2.2166	0.0001	0.000992458	CD274 antigen
Ssh3	chr19:4261668-4269172	6.566	4.14744	-0.662793	-1.6492	0.00375	0.0216047	slingshot protein phosphatase 3
Scaf4	chr16:90229143-90284425	22.3895	14.1414	-0.662902	-2.31854	5e-05	0.000533148	SR-related CTD-associated factor 4
Scaper	chr9:55549882-55938115	18.0989	11.4312	-0.662928	-2.32931	0.0001	0.000992458	S phase cyclin A-associated protein in the ER
Parg	chr14:32201970-32297549	20.6346	13.0323	-0.662968	-2.36003	5e-05	0.000533148	poly (ADP-ribose) glycohydrolase
Dennd1a	chr2:37776248-38287384	3.88071	2.45087	-0.663025	-1.59966	0.006	0.0316261	DENN/MADD domain containing 1A
Faap100	chr11:120369561-120378746	6.16604	3.89104	-0.664188	-1.69406	0.0036	0.0208766	Fanconi anemia core complex associated protein 100
Gga1	chr15:78877189-78894585	10.6026	6.68956	-0.664432	-1.84922	0.0021	0.0133884	golgi associated, gamma adaptin ear containing, ARF binding protein 1
Suv420h2	chr7:4740126-4747514	11.3271	7.13532	-0.666732	-1.79299	0.00245	0.0152227
AW554918	chr18:25169019-25467321	3.47581	2.18932	-0.666863	-1.70011	0.0047	0.0259822	expressed sequence AW554918
Sbf1	chr15:89288235-89315311	10.8734	6.84835	-0.666976	-2.1815	0.0002	0.0018284	SET binding factor 1
Phc3	chr3:30899294-30969415	5.94757	3.7457	-0.667064	-2.24445	5e-05	0.000533148	polyhomeotic 3
Tbc1d22a	chr15:86214458-86498503	8.02418	5.05156	-0.667624	-1.85699	0.0012	0.0084156	TBC1 domain family, member 22a
Hmbox1	chr14:64822217-64949847	6.49851	4.08943	-0.668211	-1.69963	0.00275	0.0167439	homeobox containing 1
Smcr8	chr11:60777524-60788287	3.09127	1.94502	-0.668416	-1.71504	0.0041	0.0232439	Smith-Magenis syndrome chromosome region, candidate 8 homolog (human)
Rpap1	chr2:119763958-119787537	5.24037	3.2972	-0.668427	-1.83211	0.00155	0.010415	RNA polymerase II associated protein 1
Atp13a2	chr4:140986872-141007701	10.4693	6.5851	-0.668885	-2.03318	0.0005	0.00402322	ATPase type 13A2
Socs3	chr11:117966086-117969366	5.38678	3.38691	-0.669453	-1.56721	0.00785	0.03928	suppressor of cytokine signaling 3
Slx4	chr16:3979105-4001678	5.1789	3.25492	-0.670023	-1.90933	0.00105	0.00752209	SLX4 structure-specific endonuclease subunit homolog (S. cerevisiae)
Dock8	chr19:24999528-25202432	24.2656	15.2504	-0.67006	-2.57297	5e-05	0.000533148	dedicator of cytokinesis 8
Pwwp2a	chr11:43681997-43722633	7.57175	4.75867	-0.670067	-1.86345	0.00125	0.00871305	PWWP domain containing 2A
Mib2	chr4:155654469-155669254	4.19261	2.63454	-0.670301	-1.57944	0.00825	0.040891	mindbomb E3 ubiquitin protein ligase 2
Mms19	chr19:41933471-41981136	9.66109	6.06699	-0.671205	-1.5918	0.00595	0.0314088	MMS19 cytosolic iron-sulfur assembly component
Smpd4	chr16:17619353-17644830	6.25188	3.92292	-0.672362	-1.93181	0.0011	0.00783006	sphingomyelin phosphodiesterase 4
Abl1	chr2:31688536-31804362	4.03154	2.52749	-0.673624	-1.83734	0.00155	0.010415	c-abl oncogene 1, non-receptor tyrosine kinase
Ehd1	chr19:6276895-6300096	28.3295	17.7504	-0.674454	-2.31885	5e-05	0.000533148	EH-domain containing 1
Polr2a	chr11:69733998-69758633	38.6704	24.2014	-0.676139	-2.60861	5e-05	0.000533148	polymerase (RNA) II (DNA directed) polypeptide A
Trabd	chr15:89076063-89087075	24.4007	15.2642	-0.676771	-2.13005	0.00015	0.00142207	TraB domain containing
Hipk2	chr6:38697839-38876190	3.12981	1.95665	-0.677694	-1.57441	0.0061	0.0320492	homeodomain interacting protein kinase 2
Peak1	chr9:56201128-56418050	4.42535	2.76536	-0.678327	-2.16367	0.00015	0.00142207	pseudopodium-enriched atypical kinase 1
Mcm3ap	chr10:76449080-76515857	7.11554	4.44637	-0.678343	-1.98765	0.0007	0.00534474	minichromosome maintenance complex component 3 associated protein
Map3k14	chr11:103219763-103267401	17.5915	10.9811	-0.679854	-2.28767	5e-05	0.000533148	mitogen-activated protein kinase kinase kinase 14
Edc4	chr8:105880880-105893225	19.5511	12.1964	-0.6808	-2.32992	0.0001	0.000992458	enhancer of mRNA decapping 4
Anxa11	chr14:25842154-25886804	20.0055	12.4785	-0.680952	-2.05149	0.00065	0.00502066	annexin A11
Piga	chrX:164419786-164433915	3.53063	2.20023	-0.68227	-1.56179	0.00905	0.0440577	phosphatidylinositol glycan anchor biosynthesis, class A
D930016D06Rik	chr5:104525734-104554211	3.28532	2.0461	-0.683156	-1.52422	0.0077	0.0386678
Sh3bp5l	chr11:58330706-58347728	7.05349	4.3904	-0.683984	-1.80827	0.00205	0.0131274	SH3 binding domain protein 5 like
Vasp	chr7:19256929-19271854	187.687	116.792	-0.68439	-2.33699	5e-05	0.000533148	vasodilator-stimulated phosphoprotein
Atxn7l2	chr3:108202227-108210527	4.88622	3.03718	-0.685986	-1.56146	0.00705	0.0360533	ataxin 7-like 2
Rnf40	chr7:127588697-127603605	20.33	12.6165	-0.6883	-2.34292	5e-05	0.000533148	ring finger protein 40
Etv3	chr3:87525577-87540158	13.6943	8.49737	-0.688486	-2.2468	0.0004	0.00332437	ets variant 3
Stom	chr2:35313989-35337009	14.3239	8.88547	-0.688905	-2.10294	0.0003	0.00259591	stomatin
Pold1	chr7:44532743-44548815	22.3056	13.8199	-0.690655	-2.31406	5e-05	0.000533148	polymerase (DNA directed), delta 1, catalytic subunit
Pank4	chr4:154964122-154980938	4.24067	2.62461	-0.69219	-1.49488	0.0105	0.0496102	pantothenate kinase 4
4931406P16Rik	chr7:34236713-34285609	4.07974	2.52278	-0.693466	-1.89081	0.00165	0.0109755
Dusp2	chr2:127336158-127338377	56.4631	34.9125	-0.693564	-2.30564	0.0001	0.000992458	dual specificity phosphatase 2
Ylpm1	chr12:84996320-85070515	13.1711	8.14111	-0.694082	-2.45727	0.00015	0.00142207	YLP motif containing 1
Arid3b	chr9:57790504-57834234	21.8541	13.5049	-0.69442	-2.38387	5e-05	0.000533148	AT rich interactive domain 3B (BRIGHT-like)
Gm20300	chr10:30603194-30606634	10.8948	6.7323	-0.694473	-2.06932	0.00055	0.00436073	predicted gene, 20300
Zfp592	chr7:80993683-81045162	10.3937	6.41812	-0.69549	-2.3706	5e-05	0.000533148	zinc finger protein 592
Dctn1	chr6:83165923-83200118	9.77849	6.03649	-0.695903	-2.03379	0.0004	0.00332437	dynactin 1
Sh3bp1	chr15:78899785-78912052	17.3593	10.7084	-0.696965	-1.96289	0.0007	0.00534474	SH3-domain binding protein 1
Zc3h12a	chr4:125118413-125127881	14.0427	8.6622	-0.697017	-2.11351	0.00025	0.00221853	zinc finger CCCH type containing 12A
Vamp2	chr11:69088527-69092381	23.0546	14.1898	-0.700199	-2.17921	5e-05	0.000533148	vesicle-associated membrane protein 2
Lyst	chr13:13590408-13777440	13.4443	8.2735	-0.700429	-2.61095	5e-05	0.000533148	lysosomal trafficking regulator
Tmc8	chr11:117782296-117793137	10.527	6.47723	-0.700641	-1.92222	0.0009	0.00661157	transmembrane channel-like gene family 8
Iqsec1	chr6:90659597-90810123	12.9235	7.95177	-0.700645	-2.30637	5e-05	0.000533148	IQ motif and Sec7 domain 1
Ciita	chr16:10480071-10527640	85.1337	52.2848	-0.703338	-2.68724	5e-05	0.000533148	class II transactivator
Asb6	chr2:30823097-30828300	11.1207	6.82919	-0.703455	-1.8656	0.00175	0.0115272	ankyrin repeat and SOCS box-containing 6
Zbtb20	chr16:42884369-43619123	46.3552	28.4346	-0.705085	-2.37033	5e-05	0.000533148	zinc finger and BTB domain containing 20
Gtse1	chr15:85859706-85876573	3.31342	2.0322	-0.705277	-1.45917	0.00975	0.0467451	G two S phase expressed protein 1
Lfng	chr5:140607340-140615545	8.69707	5.33373	-0.705385	-1.75867	0.00275	0.0167439	LFNG O-fucosylpeptide 3-beta-N-acetylglucosaminyltransferase
Sap130	chr18:31634382-31723061	19.7674	12.1225	-0.705439	-2.43525	5e-05	0.000533148	Sin3A associated protein
Mrgpre	chr7:143778362-143784500	8.54382	5.23671	-0.70622	-2.03822	0.00065	0.00502066	MAS-related GPR, member E
Apaf1	chr10:90989310-91082743	5.29771	3.2454	-0.706973	-2.11592	0.00035	0.00296662	apoptotic peptidase activating factor 1
Lrp10	chr14:54464146-54470291	56.3295	34.4882	-0.707789	-2.47845	5e-05	0.000533148	low-density lipoprotein receptor-related protein 10
Kdm4a	chr4:118137003-118180043	15.2765	9.34331	-0.709308	-2.37575	5e-05	0.000533148	lysine (K)-specific demethylase 4A
Ubr4	chr4:139380658-139489532	6.92423	4.23372	-0.709728	-2.56603	5e-05	0.000533148	ubiquitin protein ligase E3 component n-recognin 4
Mafk	chr5:139791535-139802652	11.6428	7.10025	-0.713501	-2.03739	0.00035	0.00296662	v-maf musculoaponeurotic fibrosarcoma oncogene family, protein K (avian)
Tmem161b	chr13:84222295-84295966	3.79225	2.31122	-0.714396	-1.53596	0.00905	0.0440577	transmembrane protein 161B
Kcnab2	chr4:152390739-152477549	13.5001	8.22679	-0.71457	-2.17474	0.0001	0.000992458	potassium voltage-gated channel, shaker-related subfamily, beta member 2
Lnx2	chr5:147016654-147076572	11.1047	6.75844	-0.716403	-2.26937	5e-05	0.000533148	ligand of numb-protein X 2
Mast4	chr13:102732488-103334492	8.9892	5.47075	-0.716454	-2.533	5e-05	0.000533148	microtubule associated serine/threonine kinase family member 4
Prkdc	chr16:15637865-15842239	12.8776	7.82982	-0.717818	-2.69251	5e-05	0.000533148	protein kinase, DNA activated, catalytic polypeptide
Snx29	chr16:11322903-11755473	33.7168	20.4992	-0.717898	-2.43769	5e-05	0.000533148	sorting nexin 29
Mast3	chr8:70778116-70792433	5.69667	3.4633	-0.71797	-2.06071	0.00055	0.00436073	microtubule associated serine/threonine kinase 3
Ipcef1	chr10:6758592-7038209	6.44785	3.91643	-0.719278	-1.72179	0.0033	0.0194362	interaction protein for cytohesin exchange factors 1
1700017B05Rik	chr9:57252321-57262599	3.72426	2.25929	-0.721088	-1.8096	0.00155	0.010415	RIKEN cDNA 1700017B05 gene
Zfp282	chr6:47877554-47908484	3.72805	2.25723	-0.723866	-1.80253	0.00225	0.0141695	zinc finger protein 282
Lasp1	chr11:97799671-97838764	7.77457	4.7028	-0.725244	-1.96635	0.00095	0.00691506	LIM and SH3 protein 1
Zfp442	chr2:150407136-150451494	4.96552	3.00301	-0.725536	-1.67241	0.00375	0.0216047	zinc finger protein 442
Elmsan1	chr12:84149173-84218881	6.74183	4.07542	-0.72619	-2.26536	0.0001	0.000992458
Urb1	chr16:90751526-90810413	2.44722	1.47924	-0.726285	-1.83482	0.00175	0.0115272	URB1 ribosome biogenesis 1 homolog (S. cerevisiae)
Zhx2	chr15:57694666-57839832	13.3124	8.03843	-0.727782	-2.38454	5e-05	0.000533148	zinc fingers and homeoboxes 2
Rnf31	chr14:55591789-55603671	9.16814	5.53587	-0.727819	-2.0049	0.00065	0.00502066	ring finger protein 31
5430431A17Rik	chr7:44484516-44485413	21.2318	12.8068	-0.729322	-1.64038	0.00515	0.0279369	RIKEN cDNA 5430431A17 gene
Nfkb2	chr19:46304736-46327156	56.2922	33.9451	-0.72973	-2.5525	5e-05	0.000533148	nuclear factor of kappa light polypeptide gene enhancer in B cells 2, p49/p100
Sertad2	chr11:20543252-20653023	7.13378	4.29978	-0.730404	-2.21015	5e-05	0.000533148	SERTA domain containing 2
Utrn	chr10:12382187-12861735	20.4941	12.3425	-0.73157	-2.8236	5e-05	0.000533148	utrophin
Zfp335	chr2:164891891-164911750	7.31084	4.40149	-0.732044	-2.11956	0.0003	0.00259591	zinc finger protein 335
Arhgef2	chr3:88616206-88648052	26.3021	15.8326	-0.732277	-2.59076	5e-05	0.000533148	rho/rac guanine nucleotide exchange factor (GEF) 2
Dnajb5	chr4:42953093-42958732	4.39019	2.64198	-0.732664	-1.51734	0.00825	0.040891	DnaJ heat shock protein family (Hsp40) member B5
Tbc1d5	chr17:50733126-51179352	14.1985	8.538	-0.733773	-2.554	5e-05	0.000533148	TBC1 domain family, member 5
Dusp7	chr9:106368631-106375723	2.94638	1.7705	-0.734785	-1.54217	0.00955	0.0459878	dual specificity phosphatase 7
Akap5	chr12:76324890-76334151	2.18825	1.31365	-0.736201	-1.75105	0.0019	0.0123369	A kinase (PRKA) anchor protein 5
Ldlr	chr9:21723575-21749918	3.19715	1.91833	-0.736933	-1.70776	0.00255	0.0157316	low density lipoprotein receptor
Lrrk2	chr15:91673223-91816124	35.4881	21.2926	-0.736981	-2.83438	5e-05	0.000533148	leucine-rich repeat kinase 2
Plekhg2	chr7:28359603-28372662	19.3211	11.5899	-0.737304	-2.64775	5e-05	0.000533148	pleckstrin homology domain containing, family G (with RhoGef domain) member 2
Plekhm3	chr1:64789120-64956824	16.1642	9.6808	-0.739602	-2.73172	5e-05	0.000533148	pleckstrin homology domain containing, family M, member 3
Phrf1	chr7:141228787-141262751	10.642	6.37065	-0.740261	-2.39294	0.0001	0.000992458	PHD and ring finger domains 1
Osbpl7	chr11:97050819-97068904	9.03115	5.40508	-0.740592	-2.10244	0.0002	0.0018284	oxysterol binding protein-like 7
Cd1d2	chr3:86986585-86989532	13.3291	7.97329	-0.741333	-1.71881	0.00335	0.0196759	CD1d2 antigen
Rps6ka4	chr19:6829083-6840627	7.47031	4.46349	-0.742996	-1.87634	0.0019	0.0123369	ribosomal protein S6 kinase, polypeptide 4
Prr12	chr7:45027706-45052881	1.74659	1.04271	-0.744198	-1.683	0.00365	0.0211186	proline rich 12
Spata5l1	chr2:122630624-122632704	11.5244	6.87007	-0.746294	-1.73617	0.0031	0.0184686	spermatogenesis associated 5-like 1
Macf1	chr4:123349632-123684360	56.2469	33.5013	-0.747555	-2.75104	5e-05	0.000533148	microtubule-actin crosslinking factor 1
Adrbk2	chr5:112910477-113015538	3.86154	2.29765	-0.749016	-1.99986	0.0007	0.00534474
Naip6	chr13:100281120-100317688	1.58928	0.945138	-0.749774	-1.56653	0.0079	0.0394799	NLR family, apoptosis inhibitory protein 6
Sec14l1	chr11:117115171-117159268	4.7422	2.81912	-0.750311	-1.62792	0.00345	0.0201616	SEC14-like lipid binding 1
Mgat5	chr1:127204985-127482972	7.35795	4.37318	-0.750619	-1.95733	0.00095	0.00691506	mannoside acetylglucosaminyltransferase 5
Gaa	chr11:119267966-119285698	12.6333	7.50445	-0.751415	-2.24964	0.0002	0.0018284	glucosidase, alpha, acid
Cpeb4	chr11:31870939-31935635	2.1085	1.25136	-0.752717	-1.83308	0.00155	0.010415	cytoplasmic polyadenylation element binding protein 4
Irgq	chr7:24530647-24538600	2.23186	1.32448	-0.75282	-1.73163	0.00275	0.0167439	immunity-related GTPase family, Q
Unc13d	chr11:116062095-116077961	9.26139	5.49543	-0.752995	-2.18082	0.00035	0.00296662	unc-13 homolog D
Wipf1	chr2:73429609-73529487	62.8929	37.3157	-0.753115	-2.92473	5e-05	0.000533148	WAS/WASL interacting protein family, member 1
Wbp1l	chr19:46599105-46657389	13.8693	8.22571	-0.753678	-2.39885	5e-05	0.000533148	WW domain binding protein 1 like
Tmem201	chr4:149715374-149738068	3.94221	2.33765	-0.753945	-1.7804	0.0027	0.0164894	transmembrane protein 201
Fbxo42	chr4:141147921-141204062	5.75832	3.41258	-0.754785	-2.20704	0.00015	0.00142207	F-box protein 42
Ikbke	chr1:131254601-131279563	7.58591	4.48775	-0.757328	-2.03627	0.00065	0.00502066	inhibitor of kappaB kinase epsilon
Adar	chr3:89715021-89764632	17.8697	10.5627	-0.758542	-2.62667	5e-05	0.000533148	adenosine deaminase, RNA-specific
Epn1	chr7:5080234-5098178	21.742	12.8344	-0.760465	-2.3282	0.00015	0.00142207	epsin 1
Plekho2	chr9:65552576-65580087	8.7539	5.16601	-0.760874	-2.31069	5e-05	0.000533148	pleckstrin homology domain containing, family O member 2
Mettl13	chr1:162533671-162548345	4.66977	2.75442	-0.761603	-1.73548	0.00265	0.016242
Wdfy2	chr14:62837689-62956886	20.1394	11.8742	-0.76219	-2.27318	5e-05	0.000533148	WD repeat and FYVE domain containing 2
Zfp280c	chrX:48541625-48594452	8.28977	4.88677	-0.762451	-2.19392	0.0002	0.0018284	zinc finger protein 280C
Lrch4	chr5:137629122-137642902	66.6432	39.1762	-0.766481	-2.15332	0.0007	0.00534474	leucine-rich repeats and calponin homology (CH) domain containing 4
Nup188	chr2:30286432-30344262	8.26367	4.85616	-0.766966	-2.36054	0.0001	0.000992458	nucleoporin 188
Dvl2	chr11:70000625-70010109	8.52539	5.00978	-0.767018	-2.07585	0.0005	0.00402322	dishevelled segment polarity protein 2
Prkd2	chr7:16842901-16870461	31.1512	18.2783	-0.76916	-2.65249	5e-05	0.000533148	protein kinase D2
Bach1	chr16:87698953-87733346	2.60501	1.5282	-0.769454	-1.83391	0.00215	0.0136526	BTB and CNC homology 1, basic leucine zipper transcription factor 1
Manba	chr3:135485610-135571403	8.05752	4.72648	-0.769571	-2.15505	0.00035	0.00296662	mannosidase, beta A, lysosomal
Nlrc5	chr8:94472762-94527272	11.5555	6.77584	-0.770112	-2.66	5e-05	0.000533148	NLR family, CARD domain containing 5
Abcc4	chr14:118482691-118706219	6.00853	3.52164	-0.770764	-2.26086	0.0001	0.000992458	ATP-binding cassette, sub-family C (CFTR/MRP), member 4
2310035C23Rik	chr1:105663860-105755131	13.7468	8.0509	-0.771874	-2.62494	5e-05	0.000533148
Akna	chr4:63367122-63403445	28.7126	16.8021	-0.773046	-2.64714	0.0001	0.000992458	AT-hook transcription factor
Nfatc1	chr18:80606204-80713071	100.379	58.6896	-0.774286	-3.05303	5e-05	0.000533148	nuclear factor of activated T cells, cytoplasmic, calcineurin dependent 1
Stim1	chr7:102267823-102436855	16.4785	9.61985	-0.776501	-2.54542	5e-05	0.000533148	stromal interaction molecule 1
Dync2h1	chr9:6928502-7177046	1.60964	0.938937	-0.777642	-2.05241	0.0005	0.00402322	dynein cytoplasmic 2 heavy chain 1
Daam1	chr12:71831067-71992376	1.39363	0.812409	-0.778565	-1.5782	0.00655	0.0339465	dishevelled associated activator of morphogenesis 1
Gca	chr2:62664326-62694109	3.02149	1.76012	-0.779588	-1.64172	0.00555	0.0296842	grancalcin
Trim41	chr11:48806403-48817391	4.33983	2.52778	-0.779766	-1.85511	0.00175	0.0115272	tripartite motif-containing 41
Tmem184b	chr15:79360683-79403303	10.8786	6.33265	-0.780614	-2.04884	0.0009	0.00661157	transmembrane protein 184b
Rn45s	chr17:39842996-39848829	793.709	461.678	-0.781723	-2.41477	0.0001	0.000992458	45S pre-ribosomal RNA
Thada	chr17:84190055-84466208	9.10958	5.2852	-0.785425	-2.6527	5e-05	0.000533148	thyroid adenoma associated
Sec24a	chr11:51692262-51756834	4.77595	2.76974	-0.786041	-2.28773	0.00035	0.00296662	Sec24 related gene family, member A (S. cerevisiae)
Strn	chr17:78653963-78736560	1.78984	1.03554	-0.789451	-1.51133	0.0103	0.0488519	striatin, calmodulin binding protein
Srebf2	chr15:82147268-82204960	22.0137	12.7289	-0.790297	-2.67774	5e-05	0.000533148	sterol regulatory element binding factor 2
Rara	chr11:98937695-98974942	9.57129	5.52911	-0.791668	-2.2055	0.00035	0.00296662	retinoic acid receptor, alpha
Ssh1	chr5:113942218-113993757	6.35561	3.67074	-0.791958	-1.98384	0.00095	0.00691506	slingshot protein phosphatase 1
Rpl29	chr9:106429538-106431567	249.787	144.215	-0.79248	-2.79811	5e-05	0.000533148	ribosomal protein L29
Ptprs	chr17:56412425-56476480	1.5208	0.878032	-0.792483	-1.60119	0.0074	0.0374466	protein tyrosine phosphatase, receptor type, S
Man2b2	chr5:36806812-36830649	19.2945	11.1258	-0.79428	-2.58737	5e-05	0.000533148	mannosidase 2, alpha B2
Zfp574	chr7:25077204-25083492	10.0949	5.80691	-0.797788	-2.34155	0.00015	0.00142207	zinc finger protein 574
Ap5z1	chr5:142463930-142478715	8.67716	4.98945	-0.798342	-2.27381	0.0001	0.000992458	adaptor-related protein complex 5, zeta 1 subunit
Hps6	chr19:46003477-46006173	6.18856	3.55709	-0.798906	-1.86876	0.00225	0.0141695	HPS6, biogenesis of lysosomal organelles complex 2 subunit 3
Wdr6	chr9:108569891-108578670	31.2367	17.9537	-0.798965	-1.82325	0.00225	0.0141695	WD repeat domain 6
Fam214b	chr4:43032413-43046220	4.81104	2.76228	-0.80049	-1.85946	0.0019	0.0123369	family with sequence similarity 214, member B
Gltscr1	chr7:15971261-15999495	2.90309	1.66587	-0.801311	-1.92434	0.0013	0.00900342
Chpf2	chr5:24586749-24592486	7.01372	4.02416	-0.801493	-2.09743	0.00015	0.00142207	chondroitin polymerizing factor 2
Ttc7	chr17:87282885-87381770	25.3382	14.533	-0.801979	-2.82154	5e-05	0.000533148	tetratricopeptide repeat domain 7
Ambra1	chr2:91730137-91918849	7.27465	4.17036	-0.802705	-2.33193	5e-05	0.000533148	autophagy/beclin 1 regulator 1
Il4ra	chr7:125552281-125579474	22.4499	12.855	-0.804383	-2.70136	5e-05	0.000533148	interleukin 4 receptor, alpha
Stk3	chr15:34875498-35155806	7.16092	4.09915	-0.804821	-2.02989	0.00075	0.00566891	serine/threonine kinase 3
Ptar1	chr19:23687399-23721129	6.20501	3.55106	-0.805183	-1.80705	0.0018	0.0117938	protein prenyltransferase alpha subunit repeat containing 1
Per1	chr11:69098955-69109957	3.15741	1.80659	-0.805474	-1.91734	0.00115	0.00812697	period circadian clock 1
Map3k11	chr19:5689130-5702864	8.23784	4.71181	-0.805984	-2.13342	0.0002	0.0018284	mitogen-activated protein kinase kinase kinase 11
Agpat1	chr17:34605860-34615971	10.0674	5.75721	-0.806243	-1.997	0.00075	0.00566891	1-acylglycerol-3-phosphate O-acyltransferase 1 (lysophosphatidic acid acyltransferase, alpha)
Sema7a	chr9:57940134-57962865	8.17316	4.67034	-0.807366	-2.01629	0.00075	0.00566891	sema domain, immunoglobulin domain (Ig), and GPI membrane anchor, (semaphorin) 7A
Ankrd39	chr1:36538172-36547201	18.7865	10.7346	-0.807425	-2.3286	0.0001	0.000992458	ankyrin repeat domain 39
Arhgef1	chr7:24902985-24926591	81.3515	46.4692	-0.807895	-2.8933	5e-05	0.000533148	Rho guanine nucleotide exchange factor (GEF) 1
Pelp1	chr11:70392880-70410031	8.51442	4.862	-0.808359	-2.22816	0.00025	0.00221853	proline, glutamic acid and leucine rich protein 1
Zfhx2	chr14:55061658-55092048	1.9784	1.12562	-0.813609	-2.00619	0.0006	0.0046933	zinc finger homeobox 2
Krba1	chr6:48395585-48419855	1.60102	0.910203	-0.814727	-1.74266	0.003	0.0179841	KRAB-A domain containing 1
Ppp1r16a	chr15:76671679-76694915	3.61285	2.05149	-0.816463	-1.64924	0.0048	0.0264107	protein phosphatase 1, regulatory subunit 16A
Wdr81	chr11:75440942-75454717	2.01022	1.1405	-0.817685	-1.88295	0.0011	0.00783006	WD repeat domain 81
Fam120c	chrX:151344222-151474134	4.50497	2.55347	-0.819059	-2.39634	0.0001	0.000992458	family with sequence similarity 120, member C
Sipa1	chr19:5651184-5663707	137.708	78.0172	-0.81975	-3.0427	5e-05	0.000533148	signal-induced proliferation associated gene 1
Atp2a3	chr11:72961168-72993043	56.7811	32.163	-0.820007	-2.78968	5e-05	0.000533148	ATPase, Ca++ transporting, ubiquitous
Slfn5	chr11:82911252-82964850	2.53893	1.43521	-0.822961	-1.95437	0.00045	0.00367813	schlafen 5
Mdc1	chr17:35841497-35859670	4.89437	2.76626	-0.823187	-2.41202	5e-05	0.000533148	mediator of DNA damage checkpoint 1
Slc41a1	chr1:131828011-131848864	6.07641	3.43371	-0.823452	-2.27539	5e-05	0.000533148	solute carrier family 41, member 1
Ptpn23	chr9:110385088-110408210	1.84508	1.04263	-0.823455	-1.70062	0.00325	0.0192001	protein tyrosine phosphatase, non-receptor type 23
Inadl	chr4:98395825-98719603	5.94656	3.35737	-0.824724	-1.88541	0.00135	0.00929168
Clec16a	chr16:10545338-10744878	2.59134	1.46244	-0.825321	-1.98805	0.0006	0.0046933	C-type lectin domain family 16, member A
2410089E03Rik	chr15:8169105-8271158	3.07075	1.73032	-0.827553	-2.35861	5e-05	0.000533148
Hspa1a	chr17:34969358-34972156	12.8009	7.20957	-0.828265	-2.23702	5e-05	0.000533148	heat shock protein 1A
Crtc1	chr8:70382357-70439573	3.01409	1.69593	-0.829649	-2.03396	0.0004	0.00332437	CREB regulated transcription coactivator 1
Ddx3y	chrY:1260714-1286613	31.3886	17.6496	-0.830603	-1.97351	0.001	0.00722148	DEAD box helicase 3, Y-linked
Snx33	chr9:56917199-56928371	1.56868	0.881971	-0.830749	-1.56233	0.0073	0.0370385	sorting nexin 33
Phf1	chr17:26933126-26937908	16.7052	9.38739	-0.831501	-2.34872	0.00015	0.00142207	PHD finger protein 1
Nbeal1	chr1:60180598-60334705	5.33392	2.99586	-0.832224	-2.73412	5e-05	0.000533148	neurobeachin like 1
Capn15	chr17:25959555-25965505	2.49461	1.40104	-0.832317	-1.6436	0.00445	0.0248272	calpain 15
Mapk8ip3	chr17:24896499-24936977	7.769	4.36119	-0.833008	-1.92762	0.0012	0.0084156	mitogen-activated protein kinase 8 interacting protein 3
Sema5a	chr15:32244812-32696341	1.12168	0.629598	-0.833154	-1.73113	0.0048	0.0264107	sema domain, seven thrombospondin repeats (type 1 and type 1-like), transmembrane domain (TM) and short cytoplasmic domain, (semaphorin) 5A
Vps13b	chr15:35371545-35931229	18.7417	10.4902	-0.837204	-3.24349	5e-05	0.000533148	vacuolar protein sorting 13B
Rtel1	chr2:181319723-181356616	6.61262	3.69753	-0.838659	-2.34426	5e-05	0.000533148	regulator of telomere elongation helicase 1
Zfp36l2	chr17:84183927-84187947	6.2384	3.48709	-0.839152	-2.0957	0.0003	0.00259591	zinc finger protein 36, C3H type-like 2
Ercc2	chr7:19382038-19404104	8.50614	4.751	-0.840273	-2.28927	0.0001	0.000992458	excision repair cross-complementing rodent repair deficiency, complementation group 2
Lmtk2	chr5:144100435-144188204	2.05419	1.14205	-0.846945	-2.06292	0.0008	0.00598355	lemur tyrosine kinase 2
Laptm4b	chr15:34238025-34284295	4.47672	2.48715	-0.847951	-1.67794	0.00445	0.0248272	lysosomal-associated protein transmembrane 4B
Pik3r2	chr8:70768180-70776712	6.78054	3.76191	-0.849935	-2.11393	0.00025	0.00221853	phosphoinositide-3-kinase regulatory subunit 2
Ppp2r5b	chr19:6226400-6235840	5.79627	3.21115	-0.852033	-1.93184	0.0016	0.0106938	protein phosphatase 2, regulatory subunit B', beta
Slc25a22	chr7:141429748-141437874	20.2953	11.2299	-0.853793	-2.58287	5e-05	0.000533148	solute carrier family 25 (mitochondrial carrier, glutamate), member 22
Zfp407	chr18:84207701-84589504	10.8595	6.00517	-0.854687	-2.89023	5e-05	0.000533148	zinc finger protein 407
Per2	chr1:91415981-91459328	2.56278	1.4167	-0.85518	-1.95062	0.0015	0.0101409	period circadian clock 2
B130006D01Rik	chr11:95723585-95726773	3.33801	1.83985	-0.859399	-1.80651	0.00205	0.0131274	RIKEN cDNA B130006D01 gene
Ints5	chr19:8892986-8897890	5.58173	3.07077	-0.862111	-2.04967	0.0006	0.0046933	integrator complex subunit 5
Cc2d1a	chr8:84132827-84147753	6.96532	3.8304	-0.862696	-2.25603	0.00015	0.00142207	coiled-coil and C2 domain containing 1A
Vwa8	chr14:78849177-79202310	6.83356	3.75001	-0.865741	-2.30506	0.0002	0.0018284	von Willebrand factor A domain containing 8
4930402H24Rik	chr2:130707852-130840110	3.04225	1.66932	-0.865877	-1.98959	0.00125	0.00871305	RIKEN cDNA 4930402H24 gene
Nf2	chr11:4765844-4849544	9.74941	5.34632	-0.866769	-2.36707	5e-05	0.000533148	neurofibromin 2
Ankrd52	chr10:128377123-128394006	1.28265	0.702405	-0.868747	-1.71013	0.00415	0.0234661	ankyrin repeat domain 52
Clcn5	chrX:7158411-7319358	1.75185	0.95876	-0.869638	-1.63153	0.00555	0.0296842	chloride channel, voltage-sensitive 5
Dhx34	chr7:16197220-16222032	5.92581	3.24155	-0.87033	-2.2037	0.0004	0.00332437	DEAH (Asp-Glu-Ala-His) box polypeptide 34
Zfp831	chr2:174643533-174710830	3.62265	1.98136	-0.870554	-2.55374	5e-05	0.000533148	zinc finger protein 831
Mier2	chr10:79540244-79555091	3.72605	2.02454	-0.88005	-1.69875	0.0045	0.0250566	MIER family member 2
Zfp418	chr7:7171352-7183560	4.03545	2.19207	-0.880434	-1.88396	0.00175	0.0115272	zinc finger protein 418
Vps13c	chr9:67840395-67995634	2.59424	1.40459	-0.88516	-2.48872	5e-05	0.000533148	vacuolar protein sorting 13C
Mkl1	chr15:80977764-81190757	13.2352	7.15954	-0.886446	-2.15566	0.00035	0.00296662
Trim36	chr18:46165299-46212607	1.86685	1.00917	-0.88744	-1.72895	0.0037	0.0213625	tripartite motif-containing 36
Usp19	chr9:108490675-108502337	17.2134	9.3037	-0.887656	-2.91303	5e-05	0.000533148	ubiquitin specific peptidase 19
Foxo3	chr10:42185785-42276742	3.06153	1.6536	-0.888644	-1.71171	0.0045	0.0250566	forkhead box O3
Srebf1	chr11:60105012-60220604	9.86701	5.31849	-0.891597	-2.41104	0.0001	0.000992458	sterol regulatory element binding transcription factor 1
Cbl	chr9:44149261-44234046	24.3775	13.1283	-0.892875	-3.21132	5e-05	0.000533148	Casitas B-lineage lymphoma
Syvn1	chr19:6046575-6057751	100.968	54.2321	-0.896679	-2.56069	0.0001	0.000992458	synovial apoptosis inhibitor 1, synoviolin
Itgb1	chr8:128685653-128733579	14.2582	7.65836	-0.896688	-2.39643	5e-05	0.000533148	integrin beta 1 (fibronectin receptor beta)
5730488B01Rik	chr4:44531505-44710440	32.306	17.3162	-0.899678	-1.75002	0.00225	0.0141695	RIKEN cDNA 5730488B01 gene
Fam53c	chr18:34758905-34773760	6.98304	3.74068	-0.900555	-2.53608	5e-05	0.000533148	family with sequence similarity 53, member C
Lrrc16a	chr13:24012483-24280790	19.5916	10.4843	-0.902007	-3.16857	5e-05	0.000533148
Ncdn	chr4:126743749-126753429	9.21208	4.92972	-0.902022	-2.47008	0.0001	0.000992458	neurochondrin
Zswim8	chr14:20707551-20723619	3.9349	2.10219	-0.904432	-2.42579	0.0001	0.000992458	zinc finger SWIM-type containing 8
Inppl1	chr7:101818312-101838226	1.38006	0.735906	-0.907133	-1.61702	0.0057	0.0303582	inositol polyphosphate phosphatase-like 1
Rec8	chr14:55618165-55625395	5.44498	2.90151	-0.908123	-1.93331	0.00065	0.00502066	REC8 meiotic recombination protein
Adam9	chr8:24949610-25016922	4.87451	2.59568	-0.909147	-2.29824	0.0001	0.000992458	a disintegrin and metallopeptidase domain 9 (meltrin gamma)
Tonsl	chr15:76626236-76639929	3.78234	2.0095	-0.912444	-2.16725	0.00035	0.00296662	tonsoku-like, DNA repair protein
Sh3tc1	chr5:35697179-35729276	2.77617	1.47473	-0.912644	-1.97585	0.00095	0.00691506	SH3 domain and tetratricopeptide repeats 1
Pax5	chr4:44531505-44710440	133.666	70.8829	-0.915126	-2.70448	5e-05	0.000533148	paired box 5
Myo7a	chr7:98051053-98119493	2.93561	1.55572	-0.916077	-2.35488	0.0001	0.000992458	myosin VIIA
Etv5	chr16:22381312-22439570	1.55963	0.825227	-0.918344	-1.57007	0.00955	0.0459878	ets variant 5
Arl15	chr13:113794507-114157461	3.11709	1.64919	-0.918438	-1.78438	0.0028	0.0169865	ADP-ribosylation factor-like 15
Wdr7	chr18:63708694-63989759	5.45543	2.88199	-0.920629	-2.7097	5e-05	0.000533148	WD repeat domain 7
Crtc2	chr3:90254280-90264125	16.8928	8.91306	-0.922412	-2.69768	5e-05	0.000533148	CREB regulated transcription coactivator 2
Raver1	chr9:21067513-21092008	26.8554	14.1463	-0.924783	-2.40863	0.0003	0.00259591	ribonucleoprotein, PTB-binding 1
Pigo	chr4:43017625-43025814	11.3657	5.97787	-0.92698	-2.70177	5e-05	0.000533148	phosphatidylinositol glycan anchor biosynthesis, class O
Uevld	chr7:46923215-46958518	2.46383	1.29574	-0.92713	-1.99594	0.0008	0.00598355	UEV and lactate/malate dehyrogenase domains
Klhl26	chr8:70450227-70476943	4.24167	2.22965	-0.927817	-2.03966	0.00055	0.00436073	kelch-like 26
Mical3	chr6:120931545-121131022	2.44404	1.2847	-0.927838	-1.78418	0.00255	0.0157316	microtubule associated monooxygenase, calponin and LIM domain containing 3
Zfp385a	chr15:103313894-103340086	11.6597	6.12867	-0.927885	-2.43546	0.0001	0.000992458	zinc finger protein 385A
Padi2	chr4:140906359-140957902	1.29795	0.681118	-0.930264	-1.62135	0.0074	0.0374466	peptidyl arginine deiminase, type II
Nfatc2	chr2:168476409-168601657	4.02484	2.10951	-0.93202	-2.1787	0.0001	0.000992458	nuclear factor of activated T cells, cytoplasmic, calcineurin dependent 2
Mctp1	chr13:76384960-77031810	1.40927	0.736676	-0.935843	-1.65313	0.0068	0.0350165	multiple C2 domains, transmembrane 1
Atxn2l	chr7:126491707-126503302	20.1428	10.5057	-0.939094	-3.08913	5e-05	0.000533148	ataxin 2-like
Itgb3	chr11:104607999-104670471	1.01394	0.525906	-0.947093	-1.63742	0.0079	0.0394799	integrin beta 3
Elk1	chrX:20933394-20950608	4.15856	2.15653	-0.947373	-2.15869	0.0005	0.00402322	ELK1, member of ETS oncogene family
Abtb2	chr2:103566309-103718423	1.91337	0.989713	-0.951034	-1.86839	0.0017	0.0112555	ankyrin repeat and BTB (POZ) domain containing 2
Heg1	chr16:33684465-33768195	8.74473	4.52157	-0.951589	-2.8458	5e-05	0.000533148	heart development protein with EGF-like domains 1
Axl	chr7:25756499-25788733	3.09989	1.59491	-0.958746	-2.16429	0.0003	0.00259591	AXL receptor tyrosine kinase
Ahdc1	chr4:133011505-133078110	1.62509	0.833366	-0.963498	-2.05104	0.0007	0.00534474	AT hook, DNA binding motif, containing 1
Zc3h3	chr15:75754446-75841908	3.15433	1.61284	-0.96773	-1.94287	0.00155	0.010415	zinc finger CCCH type containing 3
2310067B10Rik	chr11:115765432-115799033	3.56896	1.81992	-0.97163	-2.33843	0.0001	0.000992458
Ttll4	chr1:74661753-74697973	2.55676	1.30057	-0.97517	-2.05765	0.00105	0.00752209	tubulin tyrosine ligase-like family, member 4
Camta2	chr11:70669462-70688105	9.33936	4.74148	-0.977987	-2.91839	5e-05	0.000533148	calmodulin binding transcription activator 2
Zc3h7b	chr15:81744847-81796269	3.39179	1.7218	-0.978131	-2.45493	0.0001	0.000992458	zinc finger CCCH type containing 7B
Myo9a	chr9:59751173-59928866	3.05134	1.54718	-0.979803	-2.83192	5e-05	0.000533148	myosin IXa
Map1s	chr8:70905973-70917529	10.1113	5.12325	-0.980841	-2.66021	5e-05	0.000533148	microtubule-associated protein 1S
Frrs1	chr3:116859566-116903750	6.47397	3.24843	-0.994907	-2.25694	0.0002	0.0018284	ferric-chelate reductase 1
Nlrx1	chr9:44252712-44268599	1.65887	0.827644	-1.00312	-1.70953	0.00425	0.023913	NLR family member X1
Acvr1b	chr15:101174124-101212601	5.9917	2.98277	-1.00631	-2.43632	0.00015	0.00142207	activin A receptor, type 1B
Tmem198b	chr10:128790909-128804370	4.22973	2.10525	-1.00658	-1.88924	0.00215	0.0136526	transmembrane protein 198b
Cul9	chr17:46500608-46546388	1.27592	0.634687	-1.00742	-2.06872	0.00075	0.00566891	cullin 9
Ralgapa2	chr2:146241298-146512004	4.2005	2.08063	-1.01354	-3.00347	5e-05	0.000533148	Ral GTPase activating protein, alpha subunit 2 (catalytic)
Tmem108	chr9:103482935-103761837	3.31992	1.64274	-1.01505	-2.19577	0.00035	0.00296662	transmembrane protein 108
Fcho1	chr8:71708386-71725681	33.8294	16.6586	-1.02201	-3.35688	5e-05	0.000533148	FCH domain only 1
Kmt2d	chr15:98831668-98871205	16.3173	7.96624	-1.03443	-3.92201	5e-05	0.000533148	lysine (K)-specific methyltransferase 2D
Igsf8	chr1:172312406-172319835	2.64991	1.29315	-1.03505	-1.75719	0.0047	0.0259822	immunoglobulin superfamily, member 8
C030016D13Rik	chr19:27430036-27432631	1.54584	0.753026	-1.03762	-1.55877	0.00785	0.03928	RIKEN cDNA C030016D13 gene
Tbrg3	chr15:82808625-82912134	13.6642	6.65264	-1.0384	-2.29393	0.00035	0.00296662	transforming growth factor beta regulated gene 3
Perm1	chr4:156215926-156221307	1.72719	0.835396	-1.04789	-1.86854	0.0023	0.0144279	PPARGC1 and ESRR induced regulator, muscle 1
Jak3	chr8:71676382-71690577	16.3741	7.90829	-1.04998	-3.03317	5e-05	0.000533148	Janus kinase 3
Trappc9	chr15:72589619-73061204	14.8872	7.13279	-1.06154	-2.34275	0.0001	0.000992458	trafficking protein particle complex 9
Nr3c2	chr8:76902507-77243639	1.2107	0.574646	-1.0751	-1.74552	0.0038	0.0218395	nuclear receptor subfamily 3, group C, member 2
Nckipsd	chr9:108808379-108818366	10.8952	5.16948	-1.07561	-2.9637	5e-05	0.000533148	NCK interacting protein with SH3 domain
Sun2	chr15:79724067-79742536	13.3582	6.32445	-1.07872	-3.05031	5e-05	0.000533148	Sad1 and UNC84 domain containing 2
Pdpr	chr8:111094744-111145498	5.93198	2.80586	-1.08007	-2.32116	0.0001	0.000992458	pyruvate dehydrogenase phosphatase regulatory subunit
Sppl2b	chr10:80855274-80868708	5.4971	2.59636	-1.08218	-2.42956	0.00015	0.00142207	signal peptide peptidase like 2B
Fbxl18	chr5:142871788-142895238	1.99264	0.938906	-1.08563	-1.76866	0.00505	0.0275039	F-box and leucine-rich repeat protein 18
Zfp219	chr14:51984832-52020733	1.10335	0.519663	-1.08624	-1.48344	0.00865	0.0424963	zinc finger protein 219
Zbtb37	chr1:161017755-161034259	1.83928	0.864984	-1.08839	-1.98954	0.0015	0.0101409	zinc finger and BTB domain containing 37
Lincpint	chr6:31093562-31218474	31.1149	14.3943	-1.1121	-2.81754	5e-05	0.000533148
Leng8	chr7:4137055-4148173	44.5511	20.4323	-1.12461	-4.01508	5e-05	0.000533148	leukocyte receptor cluster (LRC) member 8
Taf15	chr11:83473107-83506740	16.9822	7.76784	-1.12843	-3.14866	5e-05	0.000533148	TATA-box binding protein associated factor 15
Gm20199	chr9:59388553-59486374	8.63311	3.94231	-1.13084	-1.83573	0.0023	0.0144279	predicted gene, 20199
Lrba	chr3:86224689-86782694	3.19409	1.45817	-1.13125	-3.03619	5e-05	0.000533148	LPS-responsive beige-like anchor
Wdtc1	chr4:133292465-133339315	1.66844	0.741396	-1.17019	-2.11081	0.00055	0.00436073	WD and tetratricopeptide repeats 1
Srcap	chr7:127510437-127561219	3.69489	1.63533	-1.17595	-3.08304	5e-05	0.000533148	Snf2-related CREBBP activator protein
Kcnq1ot1	chr7:143107253-143427042	4.91983	2.15735	-1.18935	-4.48495	5e-05	0.000533148	KCNQ1 overlapping transcript 1
Slc29a4	chr5:142702100-142722490	1.62989	0.714211	-1.19035	-1.86035	0.0037	0.0213625	solute carrier family 29 (nucleoside transporters), member 4
5730480H06Rik	chr5:48389502-49285659	3.80279	1.64692	-1.20729	-2.01333	0.0017	0.0112555	RIKEN cDNA 5730480H06 gene
8430419L09Rik	chr6:135197986-135236240	3.73369	1.61625	-1.20796	-2.65503	0.0001	0.000992458
Igip	chr18:36300100-36301478	3.88981	1.67873	-1.21233	-1.91804	0.0019	0.0123369	IgA inducing protein
Slc5a3	chr16:92058321-92112227	2.42159	1.02962	-1.23384	-1.91578	0.00475	0.0261956	solute carrier family 5 (inositol transporters), member 3
Cbx2	chr11:119023028-119031270	1.35928	0.567075	-1.26123	-1.95737	0.0018	0.0117938	chromobox 2
Med25	chr7:44879385-44892366	8.14215	3.30631	-1.30019	-2.82443	5e-05	0.000533148	mediator complex subunit 25
Plscr4	chr9:92457377-92492516	1.01275	0.410511	-1.30279	-1.81025	0.00415	0.0234661	phospholipid scramblase 4
Ctrl	chr8:105931993-105933862	3.58879	1.42981	-1.32767	-1.67695	0.0052	0.0281521	chymotrypsin-like
Gm684	chr9:51270257-51278554	3.02896	1.20067	-1.33498	-1.88526	0.00225	0.0141695
Abhd2	chr7:79273265-79361601	4.23099	1.52166	-1.47535	-3.00569	5e-05	0.000533148	abhydrolase domain containing 2
4933408B17Rik	chr18:34579845-34597468	1.70221	0.587337	-1.53515	-2.14529	0.00165	0.0109755
Hyou1	chr9:44379489-44392369	3.0783	1.0275	-1.583	-3.22042	5e-05	0.000533148	hypoxia up-regulated 1
Phxr4	chr9:13431360-13432740	25.5556	8.25619	-1.63009	-4.07992	5e-05	0.000533148	per-hexamer repeat gene 4
Cel	chr2:28555819-28563362	2.19255	0.670511	-1.70928	-2.04338	0.0035	0.0203953	carboxyl ester lipase
Gbp2b	chr3:142594846-142619176	8.32812	2.0661	-2.01108	-4.04936	5e-05	0.000533148	guanylate binding protein 2b
Prss2	chr6:41521775-41525079	3.99461	0.887648	-2.16999	-2.35863	0.00215	0.0136526	protease, serine 2
Cpb1	chr3:20249483-20275729	2.19837	0.469613	-2.22689	-2.313	0.0018	0.0117938	carboxypeptidase B1 (tissue)
Rnase1	chr14:51145001-51146767	2.05515	0.397734	-2.36937	-2.10124	0.0074	0.0374466	ribonuclease, RNase A family, 1 (pancreatic)
Ngp	chr9:110419807-110423012	3.28947	0.535124	-2.61991	-2.91507	0.00035	0.00296662	neutrophilic granule protein
S100a8	chr3:90669070-90670034	8.62257	1.34073	-2.6851	-2.44724	0.0029	0.0174831	S100 calcium binding protein A8 (calgranulin A)
Pnlip	chr19:58670364-58681788	2.76093	0.30211	-3.19201	-2.96986	0.00085	0.00630096	pancreatic lipase
Cpa1	chr6:30639220-30645361	1.74978	0.123829	-3.82076	-2.7647	0.00835	0.041281	carboxypeptidase A1, pancreatic
Zfp658	chr7:43562369-43575461	1.40195	0.055685	-4.654	-3.38938	0.00725	0.036836	zinc finger protein 658
Capn11	chr17:45630203-45659309	1.25899	0	#NUM!	#NUM!	5e-05	0.000533148	calpain 11

## Sheet: Overlap - TrB and MZB
Overlap of the differentially expressed genes between β1KO and β1WT Transitional and MZ B cells.
Common genes in "TrB(KOvsWT) - Up" and "MzB(KOvsWT) - Up"	Common genes in "TrB(KOvsWT)-DOWN" and "MzB(KOvsWT)-DOWN":
Cebpb	Dusp7
Nsmce4a	Gbp2b
Dapk3	Cel
Klf2	Cpb1
Ier5	Prss2
Pgrmc2
Ppp1cc
Kcna3
Btbd1
Sgpp1
Ino80b
Slc7a5
Lrrc47
Macrod1
Rab22a
Rab2a
Tmem163
Hnrnpab
Arf6
Ctbp1
Fam122a
Actr5
Suds3
Caap1
Trim28
Hbb-b1,Hbb-bs
Ppm1b
Mcat
Galnt12
Smarca5
Hba-a1,Hba-a2
Arl2bp
Prkaca
Snf8
Mtmr1
Cnot11
Spopl
Tmed7
D15Ertd621e
Ccng2
Odc1
Rnf215
Kif1bp
Dcun1d5
Rab35
Lactb
Fam220a
Cpox
Gnas
38412
Abhd17b
Ubac1
Fkbp5
Csrp1
Slc25a16
Bag1
Lsm14a
Tprgl
37316
Fbxo4
Rap1b
Tm9sf3
Ei24
Psip1
Efhd2
Sart1
Ing2
Unc119
Gopc
Smim13
Hdac2
Exosc6
Capns1
Tmpo
Evi5
Csnk1g3
Glg1
Cbfb
Nrip1
BC005561
Stim2
Jund
Usp25
Abhd17a
Vac14
Lrrc8d
Rras2
