# Supplementary material for: Integrin β1 regulates marginal zone B cell differentiation and PI3K signaling
Source: J Exp Med. 2022 Nov 9;220(1):e20220342. doi: 10.1084/jem.20220342 (PMC9814157; doi:10.1084/jem.20220342)
Supplement: Data S2 — includes a list of up- and downregulated genes in β1KO vs. β1WT transitional B cells, cocultured with OP9-Dll1 stromal cells, as well as a list of deregulated genes in cultured β1KO vs. β1WT transitional B cells that overlap with datasets of the differentially expressed genes in β1KO versus β1WT primary transitional B cells. [file JEM_20220342_DataS2.xlsx]

## Sheet: β1KOvsβ1wt(OP9DL1)Up-regulated
List of the up-regulated genes in the comparison of β1KO vs. β1WT transitional B cells in co-culture with OP9-Dll1 stromal cells
Gene	Locus	OP9DL1_DMSO_WT	OP9DL1_DMSO_KO	log2.fold_change.	test_stat	p_value	q_value	Description
Eif2s3y	chrY:1010611-1028598	0.580298	13.0293	4.48882	4.72274	5e-05	0.00356978	eukaryotic translation initiation factor 2, subunit 3, structural gene Y-linked
Adgra2	chr5:49959950-50058996	0.121999	1.73189	3.82741	3.70384	0.00095	0.0354927	adhesion G protein-coupled receptor A2
Kdm5d	chrY:897787-943811	0.0989604	1.34517	3.76479	3.47383	0.0002	0.0110104	lysine (K)-specific demethylase 5D
Ctse	chr1:131638313-131675507	3.89625	43.201	3.47091	6.59462	5e-05	0.00356978	cathepsin E
Ddx3y	chrY:1260714-1286613	0.914162	9.97167	3.44731	5.31967	5e-05	0.00356978	DEAD box helicase 3, Y-linked
Uty	chrY:1097143-1245738	0.1868	1.53306	3.03686	3.28882	0.0003	0.0150202	ubiquitously transcribed tetratricopeptide repeat containing, Y-linked
Iigp1	chr18:60376028-60392629	0.259315	2.04375	2.97844	3.08936	5e-05	0.00356978	interferon inducible GTPase 1
Yap1	chr9:7932000-8004596	0.492468	3.75484	2.93065	4.10586	5e-05	0.00356978	yes-associated protein 1
Zfp423	chr8:87661809-87959595	0.260424	1.97938	2.92611	3.5334	0.0001	0.006393	zinc finger protein 423
Rfxap	chr3:54803114-54807791	1.07304	8.14289	2.92383	3.9692	5e-05	0.00356978	regulatory factor X-associated protein
Prrx2	chr2:30845366-30881247	2.88593	18.8363	2.70641	3.99808	5e-05	0.00356978	paired related homeobox 2
Jund	chr8:70697738-70700616	21.5725	116.351	2.43122	4.99792	5e-05	0.00356978	jun D proto-oncogene
P3h3	chr6:124841094-124857687	0.79431	4.24419	2.41772	3.00539	0.00085	0.032743	prolyl 3-hydroxylase 3
Fads3	chr19:10041547-10059671	4.44371	22.9705	2.36994	4.52552	5e-05	0.00356978	fatty acid desaturase 3
Cebpb	chr2:167688914-167690432	53.8691	268.343	2.31655	4.41264	5e-05	0.00356978	CCAAT/enhancer binding protein (C/EBP), beta
Rnf11	chr4:109452856-109476505	7.10022	34.7201	2.28984	4.58526	5e-05	0.00356978	ring finger protein 11
Itgb5	chr16:33829664-33949338	5.33503	25.9343	2.28129	4.50418	5e-05	0.00356978	integrin beta 5
Mtch1	chr17:29332075-29347904	8.73228	38.9864	2.15854	4.29645	5e-05	0.00356978	mitochondrial carrier 1
Metrnl	chr11:121702426-121717389	2.07176	9.20828	2.15208	3.27381	0.0001	0.006393	meteorin, glial cell differentiation regulator-like
Zmynd19	chr2:24949801-24959413	2.79895	12.3378	2.14013	3.06686	0.00025	0.0131183	zinc finger, MYND domain containing 19
Siah2	chr3:58674948-58692388	1.88103	8.29013	2.13987	3.37837	0.0001	0.006393	siah E3 ubiquitin protein ligase 2
Azin2	chr4:128930232-128962455	1.85221	8.11137	2.1307	3.27088	0.00015	0.00883484	antizyme inhibitor 2
Ppp1r37	chr7:19530966-19562398	3.94948	15.7345	1.9942	3.69545	5e-05	0.00356978	protein phosphatase 1, regulatory subunit 37
B4galt6	chr18:20684598-20746404	0.904049	3.58378	1.98701	3.25131	5e-05	0.00356978	UDP-Gal:betaGlcNAc beta 1,4-galactosyltransferase, polypeptide 6
4930413G21Rik	chr7:122969057-122970459	4.07306	16.1343	1.98594	3.03567	0.00015	0.00883484	RIKEN cDNA 4930413G21 gene
Slc6a8	chrX:73673132-73682500	1.34146	5.29883	1.98187	3.13577	0.0001	0.006393	solute carrier family 6 (neurotransmitter transporter, creatine), member 8
Abhd17c	chr7:84109355-84151893	3.52964	13.8892	1.97637	3.37501	5e-05	0.00356978	abhydrolase domain containing 17C
Ppp2ca	chr11:52098823-52122749	11.7403	45.8488	1.96542	4.079	5e-05	0.00356978	protein phosphatase 2 (formerly 2A), catalytic subunit, alpha isoform
Smad1	chr8:79338397-79399468	0.926321	3.6111	1.96285	2.77161	0.0007	0.0283319	SMAD family member 1
Pitpna	chr11:75588107-75628778	13.4226	52.098	1.95657	4.10543	5e-05	0.00356978	phosphatidylinositol transfer protein, alpha
Dnaja4	chr9:54699558-54716317	0.983445	3.81201	1.95464	2.66882	0.00105	0.0383097	DnaJ heat shock protein family (Hsp40) member A4
Ube2s	chr7:4808013-4812340	18.6404	71.5215	1.93994	3.83708	5e-05	0.00356978	ubiquitin-conjugating enzyme E2S
2510039O18Rik	chr4:147940894-147947314	6.73211	24.8278	1.88282	3.8307	5e-05	0.00356978	RIKEN cDNA 2510039O18 gene
Kctd17	chr15:78428563-78439303	2.30424	8.49681	1.88263	2.7156	0.0004	0.0187131	potassium channel tetramerisation domain containing 17
Unc5b	chr10:60762594-60831581	0.646633	2.38296	1.88174	2.83375	0.0004	0.0187131	unc-5 netrin receptor B
Crlf1	chr8:70493155-70504081	11.0677	40.5705	1.87407	3.92692	5e-05	0.00356978	cytokine receptor-like factor 1
Arl4c	chr1:88698225-88702191	4.02079	14.6777	1.86807	3.72885	5e-05	0.00356978	ADP-ribosylation factor-like 4C
Pgrmc2	chr3:41066325-41083046	9.58422	34.9079	1.86482	3.83604	5e-05	0.00356978	progesterone receptor membrane component 2
Dnttip1	chr2:164746014-164768219	3.47309	12.6318	1.86277	2.83499	0.0002	0.0110104	deoxynucleotidyltransferase, terminal, interacting protein 1
Btbd2	chr10:80642616-80657071	2.54132	9.22319	1.85969	3.21968	5e-05	0.00356978	BTB (POZ) domain containing 2
Cdr2l	chr11:115381915-115396132	2.95724	10.5169	1.83038	3.42949	5e-05	0.00356978	cerebellar degeneration-related protein 2-like
Tmem189	chr2:167643224-167661544	5.27078	18.4541	1.80785	3.25458	5e-05	0.00356978	transmembrane protein 189
B930041F14Rik	chr4:155694341-155696483	2.30462	7.98924	1.79353	2.82715	0.0003	0.0150202
Hs2st1	chr3:144431106-144570216	0.809874	2.79096	1.78499	2.66302	0.00055	0.0236705	heparan sulfate 2-O-sulfotransferase 1
Dexi	chr16:10530206-10543054	4.11707	14.0882	1.7748	2.78934	0.00055	0.0236705	dexamethasone-induced transcript
Lrrc47	chr4:154011802-154026044	6.90888	23.5845	1.77131	3.6744	5e-05	0.00356978	leucine rich repeat containing 47
Cited2	chr10:17723227-17725674	6.00113	20.3575	1.76226	3.40092	5e-05	0.00356978	Cbp/p300-interacting transactivator, with Glu/Asp-rich carboxy-terminal domain, 2
Cdk18	chr1:132113546-132139685	1.60141	5.42537	1.76038	2.81771	0.0002	0.0110104	cyclin-dependent kinase 18
Glis3	chr19:28258850-28720027	0.516583	1.7477	1.75839	2.65535	0.00075	0.0298854	GLIS family zinc finger 3
Sepn1	chr4:134537891-134552166	1.79988	6.05797	1.75093	2.89924	5e-05	0.00356978
Zxdc	chr6:90369493-90403486	1.26503	4.23273	1.74242	2.79408	0.00045	0.0204142	ZXD family zinc finger C
Sgpp1	chr12:75714247-75735729	8.5069	27.9711	1.71723	3.62254	5e-05	0.00356978	sphingosine-1-phosphate phosphatase 1
Klf4	chr4:55527136-55532475	2.63859	8.66584	1.71557	3.0105	5e-05	0.00356978	Kruppel-like factor 4 (gut)
Pkd2	chr5:104459456-104505819	1.96494	6.4214	1.7084	3.07563	5e-05	0.00356978	polycystin 2, transient receptor potential cation channel
Actr5	chr2:158624912-158639211	3.99996	12.9432	1.69414	2.94271	0.00035	0.016921	ARP5 actin-related protein 5
Ccdc9	chr7:16274041-16286795	5.17068	16.6807	1.68976	3.10478	5e-05	0.00356978	coiled-coil domain containing 9
Efs	chr14:54916542-54926788	1.08619	3.49683	1.68677	2.5536	0.0009	0.0341202	embryonal Fyn-associated substrate
Slain1	chr14:103650242-103704799	2.11475	6.69696	1.66302	2.70232	0.00055	0.0236705	SLAIN motif family, member 1
Prkaca	chr8:83972977-83996442	19.1707	60.0436	1.64711	3.62501	5e-05	0.00356978	protein kinase, cAMP dependent, catalytic, alpha
Clstn1	chr4:149586467-149648899	3.08968	9.63563	1.64092	3.24614	5e-05	0.00356978	calsyntenin 1
Cacna2d1	chr5:15934690-16374511	0.610708	1.87021	1.61465	2.60641	0.00045	0.0204142	calcium channel, voltage-dependent, alpha2/delta subunit 1
Abhd17a	chr10:80583648-80590341	18.4772	56.5398	1.61352	3.41129	5e-05	0.00356978	abhydrolase domain containing 17A
Sgsm2	chr11:74849263-74897080	0.780147	2.37698	1.60731	2.39504	0.00115	0.0409472	small G protein signaling modulator 2
Creb3l1	chr2:91982327-92024170	5.09692	15.396	1.59486	2.991	0.0001	0.006393	cAMP responsive element binding protein 3-like 1
Galnt10	chr11:57645441-57787500	5.08118	15.1546	1.57652	3.36723	0.0001	0.006393	polypeptide N-acetylgalactosaminyltransferase 10
Ptov1	chr7:44863067-44869788	5.80658	17.2649	1.57208	2.82708	0.00015	0.00883484	prostate tumor over expressed gene 1
Adam23	chr1:63445903-63596515	1.608	4.74593	1.56143	2.73702	5e-05	0.00356978	a disintegrin and metallopeptidase domain 23
Efnb2	chr8:8617438-8660773	1.42838	4.21385	1.56075	2.57147	0.0009	0.0341202	ephrin B2
Lats1	chr10:7681208-7716461	1.8756	5.51686	1.5565	3.11692	0.0001	0.006393	large tumor suppressor
Noc2l	chr4:156236009-156255338	6.61232	19.445	1.55617	3.1676	5e-05	0.00356978	NOC2 like nucleolar associated transcriptional repressor
Rtn4	chr11:29692897-30026033	37.1931	107.204	1.52725	2.97222	5e-05	0.00356978	reticulon 4
Tnks	chr8:34829178-34965690	1.53506	4.3595	1.50586	2.73642	0.00035	0.016921	tankyrase, TRF1-interacting ankyrin-related ADP-ribose polymerase
Ptprn	chr1:75247040-75264208	2.4637	6.94222	1.49457	2.65577	0.0007	0.0283319	protein tyrosine phosphatase, receptor type, N
Jag1	chr2:137081450-137116520	4.41189	12.3813	1.48869	3.16442	5e-05	0.00356978	jagged 1
Rras2	chr7:114046781-114117781	12.2145	34.1402	1.48288	3.16602	0.00015	0.00883484	related RAS viral (r-ras) oncogene 2
Kcna3	chr3:107036161-107038129	5.83312	16.0862	1.46348	2.68619	0.0006	0.0253111	potassium voltage-gated channel, shaker-related subfamily, member 3
Timp2	chr11:118301060-118355411	6.63477	18.2722	1.46153	3.09635	5e-05	0.00356978	tissue inhibitor of metalloproteinase 2
Klf2	chr8:72319061-72321654	119.284	327.561	1.45736	2.78841	0.00025	0.0131183	Kruppel-like factor 2 (lung)
Gli3	chr13:15463722-15730025	0.711293	1.94582	1.45187	2.42709	0.0014	0.0472336	GLI-Kruppel family member GLI3
Orai1	chr5:123015073-123030452	6.5618	17.8944	1.44735	2.71828	0.0002	0.0110104	ORAI calcium release-activated calcium modulator 1
Ctbp1	chr5:33247722-33275004	61.6621	168.074	1.44664	2.96162	5e-05	0.00356978	C-terminal binding protein 1
Irf2bp1	chr7:19004064-19006763	5.81386	15.6783	1.4312	2.81784	0.0001	0.006393	interferon regulatory factor 2 binding protein 1
Arf3	chr15:98737625-98763118	17.4265	46.974	1.43058	3.27954	5e-05	0.00356978	ADP-ribosylation factor 3
Cmas	chr6:142756685-142775714	9.40233	25.3245	1.42944	2.79405	0.0006	0.0253111	cytidine monophospho-N-acetylneuraminic acid synthetase
Whrn	chr4:63414909-63495991	2.31274	6.22729	1.429	2.30518	0.0012	0.0421655	whirlin
Snf8	chr11:96034916-96047405	30.5125	82.1425	1.42873	2.99204	0.0002	0.0110104	SNF8, ESCRT-II complex subunit, homolog (S. cerevisiae)
Src	chr2:157424292-157471838	1.56345	4.19635	1.4244	2.33757	0.0012	0.0421655	Rous sarcoma oncogene
Nsmce4a	chr7:130532525-130547381	30.1069	80.6391	1.42138	3.03066	5e-05	0.00356978	NSE4 homolog A, SMC5-SMC6 complex component
Spred1	chr2:117121070-117182277	1.22027	3.26602	1.42034	2.4421	0.0008	0.0313525	sprouty protein with EVH-1 domain 1, related sequence
Mfhas1	chr8:35582502-35679449	1.44154	3.834	1.41124	2.554	0.0009	0.0341202	malignant fibrous histiocytoma amplified sequence 1
Pex6	chr17:46711462-46725541	5.52431	14.6399	1.40604	2.85042	0.00035	0.016921	peroxisomal biogenesis factor 6
Ppm1b	chr17:84917181-85023992	12.6003	33.0506	1.39121	2.79101	0.0002	0.0110104	protein phosphatase 1B, magnesium dependent, beta isoform
Ppp1cc	chr5:122158278-122175269	24.3432	63.7744	1.38946	2.99272	5e-05	0.00356978	protein phosphatase 1 catalytic subunit gamma
Atxn2	chr5:121711608-121814950	3.14735	8.2364	1.38788	2.6861	0.0005	0.0221133	ataxin 2
Gpc1	chr1:92831685-92860196	20.6573	54.0436	1.38747	3.22992	5e-05	0.00356978	glypican 1
Suds3	chr5:117091677-117115993	21.4284	55.7002	1.37816	2.99931	0.0002	0.0110104	suppressor of defective silencing 3 homolog (S. cerevisiae)
Rab40c	chr17:25882113-25919714	6.66162	17.0997	1.36003	2.69756	0.0005	0.0221133	Rab40C, member RAS oncogene family
Otud1	chr2:19658061-19660590	4.90804	12.4505	1.34298	2.56258	0.0008	0.0313525	OTU domain containing 1
Tef	chr15:81802672-81826863	5.49371	13.9037	1.33962	2.91879	5e-05	0.00356978	thyrotroph embryonic factor
Slc7a5	chr8:121881145-121907686	11.0514	27.9368	1.33794	2.87555	0.0002	0.0110104	solute carrier family 7 (cationic amino acid transporter, y+ system), member 5
Btbd1	chr7:81792073-81829431	14.9316	37.637	1.33378	2.88384	0.0002	0.0110104	BTB (POZ) domain containing 1
Rab22a	chr2:173659844-173702182	9.53092	24.0209	1.33361	2.64452	0.0005	0.0221133	RAB22A, member RAS oncogene family
Diap2	chrX:129749741-130465833	1.06869	2.68907	1.33126	2.40454	0.0008	0.0313525
Ndst2	chr14:20723729-20734562	2.31757	5.79824	1.323	2.37472	0.00085	0.032743	N-deacetylase/N-sulfotransferase (heparan glucosaminyl) 2
Abhd17b	chr19:21653308-21685637	19.339	48.3494	1.32198	2.93515	0.00035	0.016921	abhydrolase domain containing 17B
Ckap4	chr10:84526304-84533888	8.43686	21.0314	1.31777	2.79441	0.00035	0.016921	cytoskeleton-associated protein 4
Dynll2	chr11:87979524-87998298	15.4397	38.4779	1.31739	2.92692	0.0001	0.006393	dynein light chain LC8-type 2
Rfwd2	chr1:159232325-159347580	1.65359	4.11164	1.31411	2.33745	0.0012	0.0421655
St3gal2	chr8:110919864-110972497	7.16272	17.7626	1.31027	2.91309	5e-05	0.00356978	ST3 beta-galactoside alpha-2,3-sialyltransferase 2
Srxn1	chr2:152105523-152111376	8.27056	20.3828	1.3013	2.73128	0.0002	0.0110104	sulfiredoxin 1 homolog (S. cerevisiae)
March2	chr17:33685691-33718677	24.872	61.2701	1.30066	2.82087	0.0002	0.0110104
D15Ertd621e	chr15:58415467-58457801	4.55611	11.2156	1.29963	2.80612	0.0001	0.006393
Arl5a	chr2:52397950-52424874	3.26265	8.02459	1.29838	2.61129	0.00045	0.0204142	ADP-ribosylation factor-like 5A
Sox4	chr13:28950729-28953682	9.14026	22.4531	1.29661	2.79847	0.0001	0.006393	SRY (sex determining region Y)-box 4
Nanos1	chr19:60755986-60759914	4.65604	11.4051	1.2925	2.65326	0.00025	0.0131183	nanos C2HC-type zinc finger 1
Hspg2	chr4:137468802-137570630	0.861541	2.09318	1.28071	2.46932	0.0007	0.0283319	perlecan (heparan sulfate proteoglycan 2)
Gas1	chr13:60174404-60177535	4.60324	11.0762	1.26674	2.49689	0.0009	0.0341202	growth arrest specific 1
Pdcd7	chr9:65346067-65359643	5.67466	13.6372	1.26494	2.4367	0.00125	0.0434476	programmed cell death 7
Ptx3	chr3:66053557-66296837	14.7447	35.2797	1.25864	2.75517	0.0001	0.006393	pentraxin related gene
Actn1	chr12:80167541-80260371	23.5926	56.4062	1.25752	2.86209	0.0001	0.006393	actinin, alpha 1
Fbn1	chr2:125300593-125506438	2.31345	5.53046	1.25735	2.70159	0.0003	0.0150202	fibrillin 1
Ddr1	chr17:35681566-35704139	3.33388	7.93096	1.25029	2.42186	0.00095	0.0354927	discoidin domain receptor family, member 1
Chic2	chr5:75005003-75044641	8.83488	20.9826	1.24791	2.60015	0.0003	0.0150202	cysteine-rich hydrophobic domain 2
Rab2a	chr4:8535643-8607702	40.3571	95.4642	1.24214	2.75427	0.00025	0.0131183	RAB2A, member RAS oncogene family
Ppp1r13b	chr12:111828457-111908055	3.38149	7.99323	1.24112	2.43249	0.00075	0.0298854	protein phosphatase 1, regulatory subunit 13B
Zfp513	chr5:31198980-31202303	11.0308	26.0485	1.23966	2.55137	0.0004	0.0187131	zinc finger protein 513
Trim24	chr6:37870810-37968445	2.22671	5.2412	1.23499	2.4084	0.00075	0.0298854	tripartite motif-containing 24
Rasa1	chr13:85214698-85289486	4.39444	10.3331	1.23352	2.62688	0.00015	0.00883484	RAS p21 protein activator 1
Scrib	chr15:76047185-76069730	4.64866	10.8772	1.22642	2.62367	0.00015	0.00883484	scribbled planar cell polarity
Hnrnpab	chr11:51584756-51606881	37.9077	88.4377	1.22217	2.42326	0.0014	0.0472336	heterogeneous nuclear ribonucleoprotein A/B
Cnot11	chr1:39535801-39546877	7.93964	18.4975	1.22018	2.53921	0.00055	0.0236705	CCR4-NOT transcription complex, subunit 11
Nrip1	chr16:76290861-76373049	4.41528	10.2848	1.21993	2.5262	0.00095	0.0354927	nuclear receptor interacting protein 1
Otud5	chrX:7841830-7876626	10.8377	25.0638	1.20954	2.7415	5e-05	0.00356978	OTU domain containing 5
Dapk3	chr10:81183006-81193197	15.1408	34.889	1.20433	2.52529	0.00115	0.0409472	death-associated protein kinase 3
Cdk17	chr10:93160875-93241342	12.3049	28.3432	1.20377	2.71267	0.0001	0.006393	cyclin-dependent kinase 17
Josd1	chr15:79674249-79687872	7.4933	17.2225	1.20062	2.55093	0.0007	0.0283319	Josephin domain containing 1
Ier5	chr1:155096366-155099636	12.1519	27.9019	1.19918	2.71992	0.0001	0.006393	immediate early response 5
Csrp1	chr1:135729196-135752229	20.4828	46.7144	1.18945	2.71782	0.0001	0.006393	cysteine and glycine-rich protein 1
Rragc	chr4:123917432-123936997	7.42457	16.6701	1.16688	2.37705	0.00105	0.0383097	Ras-related GTP binding C
Tmed7	chr18:46585927-46597535	14.0797	31.5205	1.16267	2.67383	0.0001	0.006393	transmembrane p24 trafficking protein 7
Oxsr1	chr9:119238432-119322427	3.72504	8.29029	1.15417	2.30183	0.0015	0.0495814	oxidative-stress responsive 1
Tgfb1	chr7:25687001-25704996	18.0127	40.0716	1.15356	2.55786	0.00045	0.0204142	transforming growth factor, beta 1
Mtmr3	chr11:4480867-4594815	6.54808	14.4434	1.14126	2.58197	0.00025	0.0131183	myotubularin related protein 3
Pvrl1	chr9:43744575-43807461	3.95982	8.72739	1.14012	2.40504	0.0006	0.0253111
Ncor1	chr11:62281472-62457332	15.8499	34.6816	1.12969	2.26524	0.0012	0.0421655	nuclear receptor co-repressor 1
Tnks2	chr19:36834231-36893477	8.36712	18.0581	1.10984	2.58572	0.0001	0.006393	tankyrase, TRF1-interacting ankyrin-related ADP-ribose polymerase 2
Bmp1	chr14:70474554-70520260	10.8911	23.353	1.10045	2.47525	0.0003	0.0150202	bone morphogenetic protein 1
Atoh8	chr6:72206176-72235577	20.5635	44.0668	1.09961	2.57825	0.00025	0.0131183	atonal bHLH transcription factor 8
Psip1	chr4:83455680-83486448	26.0701	54.7111	1.06944	2.33134	0.00115	0.0409472	PC4 and SFRS1 interacting protein 1
Fgfr1	chr8:25518758-25575718	6.7387	14.1384	1.06908	2.38689	0.00085	0.032743	fibroblast growth factor receptor 1
Ubqln2	chrX:153498231-153501558	12.9373	27.0931	1.06639	2.42993	0.0009	0.0341202	ubiquilin 2
Kras	chr6:145216698-145250231	8.7841	18.2864	1.0578	2.39081	0.00125	0.0434476	Kirsten rat sarcoma viral oncogene homolog
Dpysl3	chr18:43320978-43438286	5.98674	12.3851	1.04877	2.29522	0.00105	0.0383097	dihydropyrimidinase-like 3
Cdk9	chr2:32705781-32712784	9.65606	19.9525	1.04706	2.30686	0.00135	0.0460341	cyclin-dependent kinase 9 (CDC2-related kinase)
Nudt4	chr10:95547006-95564167	13.3747	27.5493	1.04251	2.40437	0.0007	0.0283319	nudix (nucleoside diphosphate linked moiety X)-type motif 4
Lsm14a	chr7:34344719-34389540	26.9309	55.2391	1.03643	2.38783	0.001	0.0369002	LSM14A mRNA processing body assembly factor
Hdac2	chr10:36974543-37001888	20.9252	42.8767	1.03495	2.3434	0.00135	0.0460341	histone deacetylase 2
Csnk1g3	chr18:53862112-53955684	12.6138	25.564	1.01911	2.2758	0.00145	0.0483521	casein kinase 1, gamma 3
Srsf1	chr11:88047372-88053757	18.5883	37.3971	1.00853	2.3688	0.00105	0.0383097	serine and arginine-rich splicing factor 1
Bcar1	chr8:111710474-111743849	9.91412	19.8804	1.00379	2.28424	0.0014	0.0472336	breast cancer anti-estrogen resistance 1
Sbk1	chr7:126272618-126294999	18.4981	36.9825	0.999467	2.37569	0.00115	0.0409472	SH3-binding kinase 1

## Sheet: β1KOvsβ1wt(OP9DL1)Downregulated
List of the down-regulated genes in the comparison of β1KO vs. β1WT transitional B cells in co-culture with OP9-Dll1 stromal cells
Gene	Locus	OP9DL1_DMSO_WT	OP9DL1_DMSO_KO	log2.fold_change.	test_stat	p_value	q_value	Description
Trf	chr9:103208875-103230286	40.621	20.0897	-1.01577	-2.30417	0.00095	0.0354927	transferrin
Anpep	chr7:79821802-79842352	19.7554	9.65158	-1.03341	-2.28795	0.00115	0.0409472	alanyl (membrane) aminopeptidase
Chil3	chr3:106147553-106167564	65.0749	31.6744	-1.03878	-2.35997	0.00105	0.0383097	chitinase-like 3
Gas7	chr11:67532997-67688992	12.2528	5.79459	-1.08033	-2.38299	0.0012	0.0421655	growth arrest specific 7
Pla2g7	chr17:43568450-43612201	61.1628	27.7605	-1.13962	-2.61124	0.00015	0.00883484	phospholipase A2, group VII (platelet-activating factor acetylhydrolase, plasma)
Ms4a6d	chr19:11586605-11604804	37.8242	17.1484	-1.14123	-2.4024	0.0013	0.0447865	membrane-spanning 4-domains, subfamily A, member 6D
Irf7	chr7:141263182-141266424	62.3008	27.7748	-1.16547	-2.5644	0.00015	0.00883484	interferon regulatory factor 7
Wfdc17	chr11:83704055-83706269	758.432	337.789	-1.1669	-2.62476	0.0002	0.0110104	WAP four-disulfide core domain 17
Irgm1	chr11:48865248-48871346	24.3242	10.7297	-1.18078	-2.39729	0.00075	0.0298854	immunity-related GTPase family M member 1
Ifit3	chr19:34583528-34588982	36.1015	15.0523	-1.26208	-2.4374	0.00085	0.032743	interferon-induced protein with tetratricopeptide repeats 3
Lilrb4a	chr10:51490897-51496611	58.3796	23.5801	-1.3079	-2.96235	5e-05	0.00356978	leukocyte immunoglobulin-like receptor, subfamily B, member 4A
Clec7a	chr6:129461590-129472779	54.5877	21.578	-1.33902	-3.08788	5e-05	0.00356978	C-type lectin domain family 7, member a
Clec4n	chr6:123229842-123247024	147.584	56.3468	-1.38913	-3.28091	5e-05	0.00356978	C-type lectin domain family 4, member n
Gpnmb	chr6:49036517-49058182	121.377	45.5635	-1.41354	-3.07085	5e-05	0.00356978	glycoprotein (transmembrane) nmb
Mmp12	chr9:7347373-7360461	97.8258	35.8849	-1.44684	-3.03004	5e-05	0.00356978	matrix metallopeptidase 12
Ifit3b	chr19:34607956-34613401	11.7221	4.21127	-1.4769	-2.40179	0.00075	0.0298854	interferon-induced protein with tetratricopeptide repeats 3B
Atp6v0d2	chr4:19876837-19922566	10.063	3.58539	-1.48886	-2.64136	0.0004	0.0187131	ATPase, H+ transporting, lysosomal V0 subunit D2
Pf4	chr5:90772434-90773383	115.322	39.252	-1.55483	-3.25285	5e-05	0.00356978	platelet factor 4
Ccl6	chr11:83582060-83623693	209.682	68.4248	-1.61561	-3.64969	5e-05	0.00356978	chemokine (C-C motif) ligand 6
Tbxas1	chr6:38918985-39084579	6.3413	2.05363	-1.6266	-2.42724	0.00095	0.0354927	thromboxane A synthase 1, platelet
Usp18	chr6:121245905-121270917	22.8303	7.33924	-1.63725	-3.03219	5e-05	0.00356978	ubiquitin specific peptidase 18
Clu	chr14:65968482-65981545	6.84823	1.90644	-1.84485	-2.66958	0.00075	0.0298854	clusterin
Gp5	chr16:30307684-30310781	4.44028	1.1395	-1.96225	-2.62978	0.0013	0.0447865	glycoprotein 5 (platelet)
Oas3	chr5:120753097-120777659	3.10657	0.743611	-2.0627	-2.95318	0.00035	0.016921	2'-5' oligoadenylate synthetase 3
Prss34	chr17:25298393-25300161	17.2722	2.97372	-2.53811	-3.81008	5e-05	0.00356978	protease, serine 34
Mmrn1	chr6:60944316-60989378	1.98972	0.299783	-2.73058	-3.35784	0.00015	0.00883484	multimerin 1
Alox12	chr11:70241454-70255341	3.87039	0.53517	-2.85441	-3.58903	0.00015	0.00883484	arachidonate 12-lipoxygenase
Ppbp	chr5:90768517-90770060	55.056	6.28604	-3.13068	-5.55943	5e-05	0.00356978	pro-platelet basic protein

## Sheet: Overlap OP9DL1-MZ B and TrB  
Overlap of differentially expressed genes in the comparison of β1KO vs. β1WT MZ B cells with the up-regulated genes in β1KO transitional B cells relative to β1WT transitional B cells in OP9-DLL1 co-culture
Common genes "KOvsWT(OP9DL1)-UP" and "KOvsWT-MzB-UP": 50	Common genes "KOvsWT-(OP9DL1)-DOWN" and "KOvsWT-MzB-UP": 1	Common genes "KOvsWT-(OP9DL1)-UP" and "KOvsWT-MzB-DOWN": 1		Common genes in "KOvsWT-TrB-UP" and KOvsWT-(OP9DL1)-UP" : 48	common genes in "KOvsWT-TrB-DOWN" and KOvsWT-(OP9DL1)-UP":1
RFXAP	PLA2G7	DDX3Y		Cebpb	Iigp1
JUND				Nsmce4a
CEBPB				Arl4c
MTCH1				Dapk3
SIAH2				4930413G21Rik
PPP2CA				Klf2
PITPNA				Ier5
DNAJA4				Pgrmc2
UBE2S				Ppp1cc
PGRMC2				Kcna3
LRRC47				Btbd1
CITED2				Sgpp1
SGPP1				Slc7a5
ACTR5				Ptov1
CCDC9				Lrrc47
PRKACA				Rab22a
ABHD17A				Rab2a
RRAS2				Hnrnpab
KCNA3				Ctbp1
KLF2				Actr5
CTBP1				Suds3
CMAS				Whrn
SNF8				Ppm1b
NSMCE4A				Josd1
PPM1B				Orai1
PPP1CC				Prkaca
SUDS3				Snf8
SLC7A5				Rtn4
BTBD1				Cnot11
RAB22A				Tmed7
ABHD17B				Tgfb1
2002-03-01				D15Ertd621e
D15ERTD621E				2510039O18Rik
CHIC2				Galnt10
RAB2A				Abhd17b
HNRNPAB				Ckap4
CNOT11				Pex6
NRIP1				Csrp1
DAPK3				Tef
CDK17				Lsm14a
IER5				Psip1
CSRP1				Hdac2
RRAGC				Zfp513
TMED7				Csnk1g3
PSIP1				Nrip1
KRAS				Jund
LSM14A				Abhd17a
HDAC2				Rras2
CSNK1G3
SRSF1
