# Supplementary material for: Integrin β1 regulates marginal zone B cell differentiation and PI3K signaling
Source: J Exp Med. 2022 Nov 9;220(1):e20220342. doi: 10.1084/jem.20220342 (PMC9814157; doi:10.1084/jem.20220342)
Supplement: Data S3 — includes a list of differentially expressed genes in PI3K inhibitor–treated β1WT vs. β1KO transitional B cells in OP9-Dll1 coculture, and a list of differentially expressed genes in primary β1KO vs. β1WT MZ B cells that overlap with differentially expressed genes in PI3K inhibitor–treated vs. untreated β1WT cells. [file JEM_20220342_DataS3.xlsx]

## Sheet: β1WT(OP9DL1)-Pl3K-inh.vsDMSO-UP
List of the up-regulated genes in the comparison of Pl3K-inhibitor-treated β1WT transitional B cells vs. untreated (DMSO) β1WT transitional B cells, co-cultured with OP9-Dll1 stromal cells.
Gene	Locus	OP9DL1_DMSO_WT	OP9DL1_LY_WT	log2.fold_change.	test_stat	p_value	q_value	Description
Tpsb2	chr17:25366332-25368092	0	1.28092	#NUM!	#NUM!	5e-05	0.00356978	tryptase beta 2
Adgra2	chr5:49959950-50058996	0.121999	2.13683	4.13053	4.06476	0.0006	0.0253111	adhesion G protein-coupled receptor A2
Jund	chr8:70697738-70700616	21.5725	269.155	3.64117	7.24219	5e-05	0.00356978	jun D proto-oncogene
Rfxap	chr3:54803114-54807791	1.07304	13.336	3.63554	5.09186	5e-05	0.00356978	regulatory factor X-associated protein
Zmynd19	chr2:24949801-24959413	2.79895	24.168	3.11014	4.75932	5e-05	0.00356978	zinc finger, MYND domain containing 19
Cdk2ap1	chr5:124345438-124354628	1.82264	14.6449	3.0063	4.20844	5e-05	0.00356978	CDK2 (cyclin-dependent kinase 2)-associated protein 1
Pitpna	chr11:75588107-75628778	13.4226	106.047	2.98198	6.42239	5e-05	0.00356978	phosphatidylinositol transfer protein, alpha
Ppp2ca	chr11:52098823-52122749	11.7403	89.239	2.92621	6.43712	5e-05	0.00356978	protein phosphatase 2 (formerly 2A), catalytic subunit, alpha isoform
Dnttip1	chr2:164746014-164768219	3.47309	25.4663	2.8743	4.64516	5e-05	0.00356978	deoxynucleotidyltransferase, terminal, interacting protein 1
2510039O18Rik	chr4:147940894-147947314	6.73211	48.4533	2.84746	6.0005	5e-05	0.00356978	RIKEN cDNA 2510039O18 gene
Tmem189	chr2:167643224-167661544	5.27078	37.6271	2.83568	5.39963	5e-05	0.00356978	transmembrane protein 189
Fam8a1	chr13:46669521-46675773	0.521763	3.68287	2.81936	2.89084	0.0009	0.0341202	family with sequence similarity 8, member A1
Hs2st1	chr3:144431106-144570216	0.809874	5.63648	2.79903	4.48377	5e-05	0.00356978	heparan sulfate 2-O-sulfotransferase 1
Siah2	chr3:58674948-58692388	1.88103	12.9718	2.78579	4.51712	5e-05	0.00356978	siah E3 ubiquitin protein ligase 2
Zfp423	chr8:87661809-87959595	0.260424	1.78855	2.77985	3.38569	0.00015	0.00883484	zinc finger protein 423
Abhd17c	chr7:84109355-84151893	3.52964	23.567	2.73918	4.95224	5e-05	0.00356978	abhydrolase domain containing 17C
Mtch1	chr17:29332075-29347904	8.73228	57.967	2.7308	5.68414	5e-05	0.00356978	mitochondrial carrier 1
Dexi	chr16:10530206-10543054	4.11707	26.8178	2.7035	4.4493	5e-05	0.00356978	dexamethasone-induced transcript
Cebpb	chr2:167688914-167690432	53.8691	334.627	2.63502	5.36603	5e-05	0.00356978	CCAAT/enhancer binding protein (C/EBP), beta
Ube2s	chr7:4808013-4812340	18.6404	113.256	2.60308	5.30397	5e-05	0.00356978	ubiquitin-conjugating enzyme E2S
Ppp1r37	chr7:19530966-19562398	3.94948	23.6665	2.58311	4.88819	5e-05	0.00356978	protein phosphatase 1, regulatory subunit 37
Prrx2	chr2:30845366-30881247	2.88593	16.9731	2.55614	3.79383	5e-05	0.00356978	paired related homeobox 2
Noc2l	chr4:156236009-156255338	6.61232	38.5893	2.54497	5.45363	5e-05	0.00356978	NOC2 like nucleolar associated transcriptional repressor
Arhgef19	chr4:141242883-141257562	0.335089	1.9485	2.53975	2.8019	0.00095	0.0354927	Rho guanine nucleotide exchange factor (GEF) 19
Abhd17a	chr10:80583648-80590341	18.4772	106.589	2.52824	5.53352	5e-05	0.00356978	abhydrolase domain containing 17A
Arl5a	chr2:52397950-52424874	3.26265	18.782	2.52524	5.40576	5e-05	0.00356978	ADP-ribosylation factor-like 5A
B4galt2	chr4:117872999-117883476	0.284365	1.62451	2.51419	2.65491	0.0011	0.0396055	UDP-Gal:betaGlcNAc beta 1,4- galactosyltransferase, polypeptide 2
Rnf11	chr4:109452856-109476505	7.10022	40.5461	2.51363	5.20395	5e-05	0.00356978	ring finger protein 11
Tspan33	chr6:29694213-29718558	0.409284	2.33724	2.51363	2.72689	0.0014	0.0472336	tetraspanin 33
Slc6a8	chrX:73673132-73682500	1.34146	7.61629	2.50528	4.21538	5e-05	0.00356978	solute carrier family 6 (neurotransmitter transporter, creatine), member 8
Itgb5	chr16:33829664-33949338	5.33503	29.8383	2.4836	5.17512	5e-05	0.00356978	integrin beta 5
Ccdc9	chr7:16274041-16286795	5.17068	28.8829	2.48179	4.80441	5e-05	0.00356978	coiled-coil domain containing 9
Metrnl	chr11:121702426-121717389	2.07176	11.2902	2.44614	3.80944	5e-05	0.00356978	meteorin, glial cell differentiation regulator-like
Lrrc75a	chr11:62604883-62648523	0.823493	4.42311	2.42523	2.97982	0.00055	0.0236705	leucine rich repeat containing 75A
Actr5	chr2:158624912-158639211	3.99996	20.8722	2.38352	4.26923	5e-05	0.00356978	ARP5 actin-related protein 5
Yap1	chr9:7932000-8004596	0.492468	2.56237	2.37938	3.21197	0.00025	0.0131183	yes-associated protein 1
Slain1	chr14:103650242-103704799	2.11475	10.9419	2.37131	3.9936	5e-05	0.00356978	SLAIN motif family, member 1
Fads3	chr19:10041547-10059671	4.44371	22.9874	2.37101	4.71715	5e-05	0.00356978	fatty acid desaturase 3
Smap2	chr4:120968316-121017247	21.1053	108.943	2.3679	5.5343	5e-05	0.00356978	small ArfGAP 2
Ccdc71l	chr12:32378788-32382943	1.45927	7.40186	2.34264	4.07965	5e-05	0.00356978	coiled-coil domain containing 71 like
4930413G21Rik	chr7:122969057-122970459	4.07306	20.3178	2.31856	3.59356	5e-05	0.00356978	RIKEN cDNA 4930413G21 gene
Btbd2	chr10:80642616-80657071	2.54132	12.5826	2.30778	4.1057	5e-05	0.00356978	BTB (POZ) domain containing 2
Cmas	chr6:142756685-142775714	9.40233	46.3812	2.30245	4.64655	5e-05	0.00356978	cytidine monophospho-N-acetylneuraminic acid synthetase
Irf2bp1	chr7:19004064-19006763	5.81386	28.2951	2.28298	4.76129	5e-05	0.00356978	interferon regulatory factor 2 binding protein 1
1190002N15Rik	chr9:94517863-94538081	0.678454	3.2957	2.28026	3.2726	0.0001	0.006393
Tle1	chr4:72109944-72200893	1.61676	7.69902	2.25157	2.83347	0.00105	0.0383097	transducin-like enhancer of split 1
B4galt6	chr18:20684598-20746404	0.904049	4.18042	2.20917	3.68373	5e-05	0.00356978	UDP-Gal:betaGlcNAc beta 1,4-galactosyltransferase, polypeptide 6
Smad1	chr8:79338397-79399468	0.926321	4.25995	2.20125	3.15739	0.0001	0.006393	SMAD family member 1
Alyref	chr11:120594515-120598365	12.444	54.7626	2.13774	4.31998	5e-05	0.00356978	Aly/REF export factor
Rnf220	chr4:117271463-117496915	5.4957	23.8155	2.11552	4.43735	5e-05	0.00356978	ring finger protein 220
Mark3	chr12:111574509-111656227	3.89939	16.821	2.10894	4.29796	5e-05	0.00356978	MAP/microtubule affinity regulating kinase 3
Prkaca	chr8:83972977-83996442	19.1707	81.1805	2.08223	4.61843	5e-05	0.00356978	protein kinase, cAMP dependent, catalytic, alpha
Pgrmc2	chr3:41066325-41083046	9.58422	40.1223	2.06567	4.31513	5e-05	0.00356978	progesterone receptor membrane component 2
Rfwd2	chr1:159232325-159347580	1.65359	6.8944	2.05982	3.81282	5e-05	0.00356978
Lrrc47	chr4:154011802-154026044	6.90888	28.5579	2.04737	4.27548	5e-05	0.00356978	leucine rich repeat containing 47
Ppp1r13b	chr12:111828457-111908055	3.38149	13.9103	2.04042	4.13404	5e-05	0.00356978	protein phosphatase 1, regulatory subunit 13B
Cited2	chr10:17723227-17725674	6.00113	24.3306	2.01947	3.97615	5e-05	0.00356978	Cbp/p300-interacting transactivator, with Glu/Asp-rich carboxy-terminal domain, 2
Gfi1	chr5:107716654-107725805	0.780275	3.15751	2.01673	2.5875	0.0009	0.0341202	growth factor independent 1 transcription repressor
Rcor1	chr12:111039797-111113386	4.8168	19.3427	2.00564	4.02766	5e-05	0.00356978	REST corepressor 1
Zxdc	chr6:90369493-90403486	1.26503	5.07549	2.00437	3.26837	0.0002	0.0110104	ZXD family zinc finger C
Stk40	chr4:126103956-126141029	5.31304	21.3128	2.00411	4.2097	5e-05	0.00356978	serine/threonine kinase 40
Ndst2	chr14:20723729-20734562	2.31757	9.28186	2.0018	3.7341	5e-05	0.00356978	N-deacetylase/N-sulfotransferase (heparan glucosaminyl) 2
Frat2	chr19:41845975-41848132	2.17657	8.7147	2.00139	2.97791	0.0001	0.006393	frequently rearranged in advanced T cell lymphomas 2
Nsmce4a	chr7:130532525-130547381	30.1069	120.143	1.99658	4.25386	5e-05	0.00356978	NSE4 homolog A, SMC5-SMC6 complex component
Ctbp1	chr5:33247722-33275004	61.6621	245.839	1.99526	3.90587	5e-05	0.00356978	C-terminal binding protein 1
Cables1	chr18:11821087-11945627	0.77638	3.07449	1.98551	2.69907	0.0011	0.0396055	CDK5 and Abl enzyme substrate 1
Rragc	chr4:123917432-123936997	7.42457	29.3791	1.98441	4.20672	5e-05	0.00356978	Ras-related GTP binding C
Ppm1b	chr17:84917181-85023992	12.6003	49.4864	1.97357	4.00239	5e-05	0.00356978	protein phosphatase 1B, magnesium dependent, beta isoform
Sgpp1	chr12:75714247-75735729	8.5069	33.3564	1.97126	4.19575	5e-05	0.00356978	sphingosine-1-phosphate phosphatase 1
Trim24	chr6:37870810-37968445	2.22671	8.49744	1.93212	3.93596	5e-05	0.00356978	tripartite motif-containing 24
Pom121	chr5:135369952-135394546	3.72742	14.1764	1.92724	2.9994	0.0004	0.0187131	nuclear pore membrane protein 121
Orai1	chr5:123015073-123030452	6.5618	24.639	1.90878	3.67297	5e-05	0.00356978	ORAI calcium release-activated calcium modulator 1
Kctd17	chr15:78428563-78439303	2.30424	8.59137	1.8986	2.82349	0.00035	0.016921	potassium channel tetramerisation domain containing 17
Stk39	chr2:68210446-68471981	0.65268	2.42383	1.89284	2.46904	0.0009	0.0341202	serine/threonine kinase 39
Rnf103	chr6:71493876-71510880	2.22875	8.27544	1.8926	3.25516	0.0001	0.006393	ring finger protein 103
Ppp1cc	chr5:122158278-122175269	24.3432	89.8847	1.88456	4.05047	5e-05	0.00356978	protein phosphatase 1 catalytic subunit gamma
Arl4c	chr1:88698225-88702191	4.02079	14.7943	1.87949	3.8486	5e-05	0.00356978	ADP-ribosylation factor-like 4C
Suds3	chr5:117091677-117115993	21.4284	78.4705	1.87263	4.09481	5e-05	0.00356978	suppressor of defective silencing 3 homolog (S. cerevisiae)
Ino80b	chr6:83121827-83125029	6.95731	25.4749	1.87247	3.11796	5e-05	0.00356978	INO80 complex subunit B
Azin2	chr4:128930232-128962455	1.85221	6.77501	1.87098	2.8462	0.0007	0.0283319	antizyme inhibitor 2
Sepn1	chr4:134537891-134552166	1.79988	6.56762	1.86747	3.11099	5e-05	0.00356978
Arf3	chr15:98737625-98763118	17.4265	63.4322	1.86393	4.30263	5e-05	0.00356978	ADP-ribosylation factor 3
Pex6	chr17:46711462-46725541	5.52431	20.0733	1.86141	3.83058	5e-05	0.00356978	peroxisomal biogenesis factor 6
Sgsm2	chr11:74849263-74897080	0.780147	2.82189	1.85484	2.79232	0.00035	0.016921	small G protein signaling modulator 2
Rhobtb1	chr10:69208551-69291784	0.729822	2.63581	1.85263	2.68223	0.0006	0.0253111	Rho-related BTB domain containing 1
Pdcd7	chr9:65346067-65359643	5.67466	20.4938	1.85258	3.64668	5e-05	0.00356978	programmed cell death 7
Mknk2	chr10:80665317-80676293	26.584	94.8485	1.83507	4.29534	5e-05	0.00356978	MAP kinase-interacting serine/threonine kinase 2
AI846148	chr19:7356463-7383557	1.90323	6.71642	1.81924	2.67041	0.0009	0.0341202
Slc44a1	chr4:53440412-53622478	2.36947	8.32569	1.813	2.72052	0.00105	0.0383097	solute carrier family 44, member 1
Grb2	chr11:115644143-115708597	48.7226	170.698	1.80878	4.12647	5e-05	0.00356978	growth factor receptor bound protein 2
Naa30	chr14:49172226-49191031	2.70078	9.38811	1.79746	3.54239	5e-05	0.00356978	N(alpha)-acetyltransferase 30, NatC catalytic subunit
Klhl5	chr5:65131230-65168142	1.52065	5.28418	1.79699	2.91863	0.00025	0.0131183	kelch-like 5
Ncor1	chr11:62281472-62457332	15.8499	54.9281	1.79307	3.63239	5e-05	0.00356978	nuclear receptor co-repressor 1
Spred1	chr2:117121070-117182277	1.22027	4.22595	1.79208	3.187	5e-05	0.00356978	sprouty protein with EVH-1 domain 1, related sequence
Btbd7	chr12:102784647-102878406	1.02911	3.56303	1.79171	2.7737	0.0004	0.0187131	BTB (POZ) domain containing 7
Unc5b	chr10:60762594-60831581	0.646633	2.23648	1.79021	2.70632	0.00055	0.0236705	unc-5 netrin receptor B
Gnai2	chr9:107614137-107635342	42.7752	147.784	1.78864	4.23994	5e-05	0.00356978	guanine nucleotide binding protein (G protein), alpha inhibiting 2
Snf8	chr11:96034916-96047405	30.5125	105.375	1.78806	3.79599	5e-05	0.00356978	SNF8, ESCRT-II complex subunit, homolog (S. cerevisiae)
Btbd1	chr7:81792073-81829431	14.9316	51.4662	1.78525	3.86874	5e-05	0.00356978	BTB (POZ) domain containing 1
Nr2f6	chr8:71374118-71381952	5.52436	18.9817	1.78073	3.4094	5e-05	0.00356978	nuclear receptor subfamily 2, group F, member 6
Whrn	chr4:63414909-63495991	2.31274	7.89088	1.77059	2.86064	0.0001	0.006393	whirlin
Otud1	chr2:19658061-19660590	4.90804	16.6353	1.76103	3.40932	5e-05	0.00356978	OTU domain containing 1
Abhd17b	chr19:21653308-21685637	19.339	65.5466	1.76101	3.94492	5e-05	0.00356978	abhydrolase domain containing 17B
Scrib	chr15:76047185-76069730	4.64866	15.5963	1.74631	3.84008	5e-05	0.00356978	scribbled planar cell polarity
Dnajc21	chr15:10446762-10470516	3.05025	10.2265	1.74532	2.94367	5e-05	0.00356978	DnaJ heat shock protein family (Hsp40) member C21
Mtmr3	chr11:4480867-4594815	6.54808	21.6818	1.72734	3.99334	5e-05	0.00356978	myotubularin related protein 3
Tapt1	chr5:44175161-44226606	3.74257	12.371	1.72486	3.44497	5e-05	0.00356978	transmembrane anterior posterior transformation 1
Rab40c	chr17:25882113-25919714	6.66162	21.9869	1.7227	3.51419	5e-05	0.00356978	Rab40C, member RAS oncogene family
B930041F14Rik	chr4:155694341-155696483	2.30462	7.60314	1.72207	2.74609	0.00035	0.016921
Ythdf1	chr2:180904376-180920936	5.63854	18.542	1.71741	3.62915	5e-05	0.00356978	YTH N6-methyladenosine RNA binding protein 1
Rab22a	chr2:173659844-173702182	9.53092	31.3402	1.71733	3.46075	5e-05	0.00356978	RAB22A, member RAS oncogene family
Ppp2r2d	chr7:138846385-138883056	5.9441	19.5408	1.71696	3.33482	5e-05	0.00356978	protein phosphatase 2, regulatory subunit B, delta
Chmp4b	chr2:154657025-154694783	17.4753	57.4486	1.71695	3.82758	5e-05	0.00356978	charged multivesicular body protein 4B
Chic2	chr5:75005003-75044641	8.83488	28.9174	1.71066	3.62949	5e-05	0.00356978	cysteine-rich hydrophobic domain 2
Klf2	chr8:72319061-72321654	119.284	388.051	1.70185	3.21065	5e-05	0.00356978	Kruppel-like factor 2 (lung)
Siah1a	chr8:86723937-86747060	2.63631	8.56866	1.70055	2.73874	0.00035	0.016921	siah E3 ubiquitin protein ligase 1A
Cnot11	chr1:39535801-39546877	7.93964	25.6765	1.6933	3.58298	5e-05	0.00356978	CCR4-NOT transcription complex, subunit 11
Tgfb1	chr7:25687001-25704996	18.0127	58.2252	1.69263	3.79495	5e-05	0.00356978	transforming growth factor, beta 1
Otulin	chr15:27605920-27630693	14.6021	46.7111	1.67759	3.6395	5e-05	0.00356978	OTU deubiquitinase with linear linkage specificity
Ttyh3	chr5:140620576-140649031	7.00096	22.3548	1.67496	3.81685	5e-05	0.00356978	tweety family member 3
Cdk17	chr10:93160875-93241342	12.3049	39.0141	1.66476	3.76442	5e-05	0.00356978	cyclin-dependent kinase 17
Rassf3	chr10:121410350-121476250	4.78061	14.963	1.64614	3.42493	5e-05	0.00356978	Ras association (RalGDS/AF-6) domain family member 3
Lsm11	chr11:45928268-45944935	0.651915	2.03084	1.63932	2.49724	0.00135	0.0460341	U7 snRNP-specific Sm-like protein LSM11
Rab2a	chr4:8535643-8607702	40.3571	125.665	1.63868	3.63608	5e-05	0.00356978	RAB2A, member RAS oncogene family
Akt1	chr12:112653820-112674276	13.592	42.1983	1.63443	3.78775	5e-05	0.00356978	thymoma viral proto-oncogene 1
Tmem65	chr15:58782268-58823427	1.98801	6.16809	1.6335	2.80422	0.0004	0.0187131	transmembrane protein 65
Cdk9	chr2:32705781-32712784	9.65606	29.877	1.62953	3.71002	5e-05	0.00356978	cyclin-dependent kinase 9 (CDC2-related kinase)
Dapk3	chr10:81183006-81193197	15.1408	46.7828	1.62754	3.46895	5e-05	0.00356978	death-associated protein kinase 3
Lats1	chr10:7681208-7716461	1.8756	5.78186	1.62418	3.27222	5e-05	0.00356978	large tumor suppressor
Zfp628	chr7:4915216-4922003	2.68499	8.24804	1.61914	2.94094	0.00015	0.00883484	zinc finger protein 628
Rasa1	chr13:85214698-85289486	4.39444	13.4961	1.61879	3.50887	5e-05	0.00356978	RAS p21 protein activator 1
Josd1	chr15:79674249-79687872	7.4933	22.9256	1.61329	3.47445	5e-05	0.00356978	Josephin domain containing 1
Sox4	chr13:28950729-28953682	9.14026	27.9227	1.61113	3.57593	5e-05	0.00356978	SRY (sex determining region Y)-box 4
Mcat	chr15:83546796-83555711	5.4683	16.6063	1.60256	2.84187	0.0003	0.0150202	malonyl CoA:ACP acyltransferase (mitochondrial)
Tmem163	chr1:127490341-127678021	6.14599	18.6418	1.60083	3.02432	0.0001	0.006393	transmembrane protein 163
Ptov1	chr7:44863067-44869788	5.80658	17.59	1.599	2.88985	0.0001	0.006393	prostate tumor over expressed gene 1
Whamm	chr7:81571291-81596836	2.51552	7.61195	1.59741	2.83254	5e-05	0.00356978	WAS protein homolog associated with actin, golgi membranes and microtubules
Sbk1	chr7:126272618-126294999	18.4981	55.9035	1.59556	3.76129	5e-05	0.00356978	SH3-binding kinase 1
March2	chr17:33685691-33718677	24.872	74.909	1.59062	3.48202	5e-05	0.00356978
Plcl2	chr17:50509546-50688494	7.35241	22.1302	1.58973	3.58816	5e-05	0.00356978	phospholipase C-like 2
Tbcel	chr9:42412316-42472226	1.31714	3.9608	1.58838	2.71306	0.00025	0.0131183	tubulin folding cofactor E-like
Capn1	chr19:5988544-6018459	6.53679	19.6518	1.58801	3.36777	5e-05	0.00356978	calpain 1
Tmem243	chr5:9100736-9161776	51.681	155.33	1.58763	2.68711	0.00095	0.0354927	transmembrane protein 243, mitochondrial
Dtnbp1	chr13:44922079-45002096	32.9737	99.0289	1.58653	3.65099	5e-05	0.00356978	dystrobrevin binding protein 1
Cab39	chr1:85793446-85851577	11.4669	34.3238	1.58174	3.74082	5e-05	0.00356978	calcium binding protein 39
Kcna3	chr3:107036161-107038129	5.83312	17.2362	1.5631	2.88159	0.0004	0.0187131	potassium voltage-gated channel, shaker-related subfamily, member 3
Rnf157	chr11:116336344-116413032	1.22192	3.60006	1.55888	2.5245	0.0012	0.0421655	ring finger protein 157
Oxsr1	chr9:119238432-119322427	3.72504	10.9274	1.55262	3.1466	5e-05	0.00356978	oxidative-stress responsive 1
Atmin	chr8:116943392-116960445	4.41886	12.9246	1.54838	3.36042	0.0001	0.006393	ATM interactor
Unc119	chr11:78343521-78349156	18.117	52.9664	1.54774	3.1724	5e-05	0.00356978	unc-119 lipid binding chaperone
Ankrd13a	chr5:114775139-114805820	11.9767	34.9892	1.54668	3.61467	5e-05	0.00356978	ankyrin repeat domain 13a
E2f6	chr12:16810964-16826752	4.68616	13.6355	1.54089	2.97746	5e-05	0.00356978	E2F transcription factor 6
Mfhas1	chr8:35582502-35679449	1.44154	4.19074	1.53959	2.82297	0.0003	0.0150202	malignant fibrous histiocytoma amplified sequence 1
Hnrnpab	chr11:51584756-51606881	37.9077	110.003	1.53698	3.05643	0.0001	0.006393	heterogeneous nuclear ribonucleoprotein A/B
Ssx2ip	chr3:146404641-146440137	1.53932	4.45133	1.53195	2.42316	0.00145	0.0483521	synovial sarcoma, X 2 interacting protein
Hras	chr7:141189933-141194004	3.41159	9.85757	1.53079	2.54156	0.00115	0.0409472	Harvey rat sarcoma virus oncogene
Galnt10	chr11:57645441-57787500	5.08118	14.6258	1.52529	3.27757	0.0001	0.006393	polypeptide N-acetylgalactosaminyltransferase 10
Casd1	chr6:4601065-4643381	4.77917	13.7545	1.52507	3.14484	5e-05	0.00356978	CAS1 domain containing 1
Yy1	chr12:108793310-108816632	7.68591	21.8769	1.50912	3.11809	5e-05	0.00356978	YY1 transcription factor
Slc7a5	chr8:121881145-121907686	11.0514	31.4046	1.50674	3.2741	5e-05	0.00356978	solute carrier family 7 (cationic amino acid transporter, y+ system), member 5
Esyt2	chr12:116281221-116373098	3.35973	9.54612	1.50657	3.1908	5e-05	0.00356978	extended synaptotagmin-like protein 2
Pkn1	chr8:83666639-83699179	13.2433	37.623	1.50636	3.11162	0.0001	0.006393	protein kinase N1
Otud5	chrX:7841830-7876626	10.8377	30.6273	1.49876	3.4075	5e-05	0.00356978	OTU domain containing 5
Tprgl	chr4:154157484-154160684	74.2951	209.785	1.49757	3.25947	5e-05	0.00356978	transformation related protein 63 regulated like
Zfp513	chr5:31198980-31202303	11.0308	31.1011	1.49543	3.11896	5e-05	0.00356978	zinc finger protein 513
Atxn2	chr5:121711608-121814950	3.14735	8.84105	1.49008	2.899	5e-05	0.00356978	ataxin 2
Terf2	chr8:107069401-107096545	5.6116	15.7536	1.4892	2.96088	5e-05	0.00356978	telomeric repeat binding factor 2
Csnk1g3	chr18:53862112-53955684	12.6138	35.3119	1.48515	3.31812	5e-05	0.00356978	casein kinase 1, gamma 3
Fam63b	chr9:70599013-70657174	3.38269	9.44667	1.48164	3.33245	5e-05	0.00356978
Rab35	chr5:115631986-115647158	13.7741	38.4301	1.48028	3.18191	0.0001	0.006393	RAB35, member RAS oncogene family
Vac14	chr8:110618637-110720398	9.52126	26.4637	1.47479	3.21314	5e-05	0.00356978	Vac14 homolog (S. cerevisiae)
Ulk1	chr5:110784488-110810081	1.42576	3.95081	1.47042	2.52408	0.00115	0.0409472	unc-51 like kinase 1
Rras2	chr7:114046781-114117781	12.2145	33.468	1.45419	3.11073	0.00015	0.00883484	related RAS viral (r-ras) oncogene 2
Nrip1	chr16:76290861-76373049	4.41528	12.0879	1.45299	3.03583	0.0001	0.006393	nuclear receptor interacting protein 1
Klf4	chr4:55527136-55532475	2.63859	7.2218	1.45259	2.54842	0.00035	0.016921	Kruppel-like factor 4 (gut)
Ckap4	chr10:84526304-84533888	8.43686	23.0857	1.45222	3.11209	5e-05	0.00356978	cytoskeleton-associated protein 4
Klhl17	chr4:156229043-156234857	2.00165	5.46669	1.44948	2.34268	0.0015	0.0495814	kelch-like 17
Diap2	chrX:129749741-130465833	1.06869	2.91277	1.44655	2.63323	0.0003	0.0150202
Cdr2l	chr11:115381915-115396132	2.95724	8.05644	1.44589	2.70774	0.00045	0.0204142	cerebellar degeneration-related protein 2-like
Pla2g12a	chr3:129878605-129895825	9.45595	25.5406	1.4335	2.82962	0.00025	0.0131183	phospholipase A2, group XIIA
Mafg	chr11:120628350-120633547	7.1533	19.3018	1.43205	2.73075	0.0004	0.0187131	v-maf musculoaponeurotic fibrosarcoma oncogene family, protein G (avian)
Fkbp5	chr17:28398752-28486149	5.89354	15.9023	1.43203	2.97968	0.00015	0.00883484	FK506 binding protein 5
Uhrf2	chr19:30030512-30093724	3.70264	9.98217	1.4308	2.81621	0.0002	0.0110104	ubiquitin-like, containing PHD and RING finger domains 2
Slc35e3	chr10:117733677-117746358	2.44062	6.57397	1.42952	2.52825	0.0009	0.0341202	solute carrier family 35, member E3
Srxn1	chr2:152105523-152111376	8.27056	22.1836	1.42344	3.03203	0.0002	0.0110104	sulfiredoxin 1 homolog (S. cerevisiae)
D15Ertd621e	chr15:58415467-58457801	4.55611	12.0744	1.40608	3.0599	0.0001	0.006393
Srsf1	chr11:88047372-88053757	18.5883	49.2073	1.40448	3.25729	5e-05	0.00356978	serine and arginine-rich splicing factor 1
Znrf1	chr8:111536639-111626030	2.51264	6.63775	1.40149	2.57389	0.0005	0.0221133	zinc and ring finger 1
Tmed7	chr18:46585927-46597535	14.0797	37.1893	1.40127	3.23451	5e-05	0.00356978	transmembrane p24 trafficking protein 7
Ppm1a	chr12:72761210-72794940	5.01075	13.2063	1.39813	2.79116	0.00025	0.0131183	protein phosphatase 1A, magnesium dependent, alpha isoform
Sppl3	chr5:115011523-115098790	4.35385	11.4749	1.39811	2.70121	0.00075	0.0298854	signal peptide peptidase 3
Lsm14a	chr7:34344719-34389540	26.9309	70.8441	1.39539	3.21088	5e-05	0.00356978	LSM14A mRNA processing body assembly factor
Crlf1	chr8:70493155-70504081	11.0677	29.0335	1.39136	2.8614	0.0001	0.006393	cytokine receptor-like factor 1
Tnks2	chr19:36834231-36893477	8.36712	21.9121	1.38892	3.29429	5e-05	0.00356978	tankyrase, TRF1-interacting ankyrin-related ADP-ribose polymerase 2
Hnrnpl	chr7:28810889-28822266	115.472	301.611	1.38514	2.81297	0.00015	0.00883484	heterogeneous nuclear ribonucleoprotein L
Ptpra	chr2:130450277-130563749	17.2127	44.7684	1.37901	3.27865	5e-05	0.00356978	protein tyrosine phosphatase, receptor type, A
Trak1	chr9:121366957-121474918	6.12131	15.8167	1.36954	2.99056	5e-05	0.00356978	trafficking protein, kinesin binding 1
Creb3l1	chr2:91982327-92024170	5.09692	13.1654	1.36905	2.56138	0.0006	0.0253111	cAMP responsive element binding protein 3-like 1
Pank1	chr19:34806935-34879455	1.14641	2.9604	1.36867	2.38288	0.0013	0.0447865	pantothenate kinase 1
Tm9sf3	chr19:41210841-41264004	45.9048	118.23	1.36488	2.54928	0.0011	0.0396055	transmembrane 9 superfamily member 3
Mfsd7b	chr1:191005831-191029781	1.72862	4.4452	1.36263	2.34251	0.00115	0.0409472
Wdtc1	chr4:133292465-133339315	6.0437	15.5375	1.36225	3.01495	0.0001	0.006393	WD and tetratricopeptide repeats 1
Gnas	chr2:174281236-174346742	220.848	567.699	1.36207	2.38207	0.001	0.0369002	GNAS (guanine nucleotide binding protein, alpha stimulating) complex locus
Kras	chr6:145216698-145250231	8.7841	22.5302	1.35889	3.09861	5e-05	0.00356978	Kirsten rat sarcoma viral oncogene homolog
Tnks	chr8:34829178-34965690	1.53506	3.93461	1.35792	2.44724	0.00085	0.032743	tankyrase, TRF1-interacting ankyrin-related ADP-ribose polymerase
Fam220a	chr5:143548705-143564525	5.89054	15.0135	1.34979	2.54224	0.00045	0.0204142	family with sequence similarity 220, member A
Cables2	chr2:180258538-180273465	3.91431	9.95056	1.34602	2.55223	0.00075	0.0298854	CDK5 and Abl enzyme substrate 2
Senp6	chr9:80066902-80144780	6.29659	15.9681	1.34255	3.045	5e-05	0.00356978	SUMO/sentrin specific peptidase 6
Cdyl	chr13:35659861-35874064	2.32596	5.86356	1.33395	2.32485	0.0014	0.0472336	chromodomain protein, Y chromosome-like
Psip1	chr4:83455680-83486448	26.0701	65.5272	1.3297	2.89705	0.0001	0.006393	PC4 and SFRS1 interacting protein 1
Foxj2	chr6:122820183-122845366	2.96136	7.41276	1.32375	2.64922	0.0002	0.0110104	forkhead box J2
Rtn4	chr11:29692897-30026033	37.1931	93.0303	1.32267	2.6974	0.00035	0.016921	reticulon 4
Isoc1	chr18:58659481-58679570	13.0924	32.7188	1.3214	2.97791	5e-05	0.00356978	isochorismatase domain containing 1
Zfp318	chr17:46383765-46420918	11.3223	28.1598	1.31447	2.73469	0.0001	0.006393	zinc finger protein 318
Tbc1d10b	chr7:127197458-127208468	7.69604	19.1328	1.31386	2.9439	5e-05	0.00356978	TBC1 domain family, member 10b
Grk6	chr13:55445071-55460927	64.853	161.127	1.31295	2.77246	5e-05	0.00356978	G protein-coupled receptor kinase 6
Nadk2	chr15:9071259-9110496	3.54781	8.78585	1.30825	2.36318	0.00135	0.0460341	NAD kinase 2, mitochondrial
Nus1	chr10:52417546-52440192	10.1611	25.0714	1.30299	3.06088	5e-05	0.00356978	NUS1 dehydrodolichyl diphosphate synthase subunit
Ogfrl1	chr1:23366423-23383175	2.29587	5.61899	1.29127	2.45607	0.00135	0.0460341	opioid growth factor receptor-like 1
Prkar2a	chr9:108692142-108749511	3.15012	7.66389	1.28267	2.47502	0.001	0.0369002	protein kinase, cAMP dependent regulatory, type II alpha
Hdgf	chr3:87906320-87916132	55.7361	134.789	1.27402	3.01581	5e-05	0.00356978	heparin binding growth factor
Arf6	chr12:69372149-69375980	110.601	266.66	1.26964	2.23497	0.0014	0.0472336	ADP-ribosylation factor 6
Foxo1	chr3:52268336-52350109	10.4059	25.0393	1.26679	2.93272	0.00025	0.0131183	forkhead box O1
Timp2	chr11:118301060-118355411	6.63477	15.8779	1.25891	2.68591	0.0004	0.0187131	tissue inhibitor of metalloproteinase 2
St3gal2	chr8:110919864-110972497	7.16272	16.8859	1.23724	2.80069	5e-05	0.00356978	ST3 beta-galactoside alpha-2,3-sialyltransferase 2
Tmpo	chr10:91147570-91171619	22.9047	53.7612	1.23092	2.85331	0.00015	0.00883484	thymopoietin
Arl2bp	chr8:94666599-94674457	37.4698	87.7118	1.22704	2.80167	5e-05	0.00356978	ADP-ribosylation factor-like 2 binding protein
Metrn	chr17:25794570-25797045	9.2073	21.4761	1.22188	2.31288	0.0015	0.0495814	meteorin, glial cell differentiation regulator
Spg7	chr8:123065507-123097751	9.13606	21.284	1.22012	2.58144	0.0006	0.0253111	SPG7, paraplegin matrix AAA peptidase subunit
Lactb	chr9:66955392-66975484	13.2677	30.8245	1.21616	2.5994	0.00045	0.0204142	lactamase, beta
Gopc	chr10:52337023-52382124	7.39268	17.1539	1.21436	2.71841	0.0003	0.0150202	golgi associated PDZ and coiled-coil motif containing
Trappc8	chr18:20817223-20896078	3.75064	8.69866	1.21366	2.47391	0.0012	0.0421655	trafficking protein particle complex 8
Smarcd2	chr11:106263170-106272972	36.5017	84.3341	1.20815	2.61061	0.0005	0.0221133	SWI/SNF related, matrix associated, actin dependent regulator of chromatin, subfamily d, member 2
Dynll2	chr11:87979524-87998298	15.4397	35.5279	1.20231	2.69547	0.0004	0.0187131	dynein light chain LC8-type 2
Efhd2	chr4:141858141-141874920	61.2854	140.795	1.19998	2.63288	0.00025	0.0131183	EF hand domain containing 2
Prkcb	chr7:122289124-122634401	30.9089	70.9388	1.19855	2.41376	0.0008	0.0313525	protein kinase C, beta
Mtmr1	chrX:71364759-71419196	6.46502	14.8314	1.19793	2.61727	0.00025	0.0131183	myotubularin related protein 1
Ubqln2	chrX:153498231-153501558	12.9373	29.3728	1.18295	2.70327	0.00025	0.0131183	ubiquilin 2
Npepl1	chr2:174110350-174122702	42.5153	96.2413	1.17868	2.75728	0.0002	0.0110104	aminopeptidase-like 1
Hnrnpul2	chr19:8819400-8834142	3.53076	7.99123	1.17844	2.48081	0.00135	0.0460341	heterogeneous nuclear ribonucleoprotein U-like 2
Rxrb	chr17:34031811-34038403	11.922	26.9683	1.17764	2.60812	0.0004	0.0187131	retinoid X receptor beta
Sympk	chr7:19024376-19054622	12.2205	27.5073	1.17051	2.74056	0.00025	0.0131183	symplekin
Ier5	chr1:155096366-155099636	12.1519	27.2935	1.16738	2.64695	0.00015	0.00883484	immediate early response 5
Fam168b	chr1:34813217-34843050	16.0051	35.8586	1.16379	2.82094	5e-05	0.00356978	family with sequence similarity 168, member B
Foxp4	chr17:47867132-47924632	7.45433	16.6554	1.15984	2.4795	0.0008	0.0313525	forkhead box P4
Kpna4	chr3:69072220-69127092	6.92433	15.4325	1.15623	2.55053	0.0006	0.0253111	karyopherin (importin) alpha 4
Usp25	chr16:77014068-77116780	11.5774	25.7609	1.15387	2.66183	0.00015	0.00883484	ubiquitin specific peptidase 25
Msl2	chr9:101074761-101104799	5.58743	12.3992	1.14999	2.55212	0.0005	0.0221133	MSL complex subunit 2
Pbrm1	chr14:31019137-31128930	10.6681	23.6594	1.14911	2.63736	0.00025	0.0131183	polybromo 1
Ubac1	chr2:25996957-26021760	8.22741	18.2247	1.14739	2.49587	0.00055	0.0236705	ubiquitin associated domain containing 1
Galnt1	chr18:24205343-24286816	17.4316	38.6007	1.14692	2.70333	0.0002	0.0110104	polypeptide N-acetylgalactosaminyltransferase 1
Sfpq	chr4:127021300-127037014	16.9672	37.5679	1.14675	2.58161	0.00025	0.0131183	splicing factor proline/glutamine rich (polypyrimidine tract binding protein associated)
Cebpg	chr7:35046421-35056566	5.6586	12.5254	1.14634	2.50919	0.0007	0.0283319	CCAAT/enhancer binding protein (C/EBP), gamma
Setd8	chr5:124439929-124462307	7.19786	15.8868	1.14219	2.40964	0.0007	0.0283319
Hdac2	chr10:36974543-37001888	20.9252	46.0971	1.13943	2.58562	0.00025	0.0131183	histone deacetylase 2
Cbx4	chr11:119077570-119086237	3.48025	7.65378	1.13698	2.31578	0.0012	0.0421655	chromobox 4
Ccz1	chr5:143987908-144014853	32.5281	71.3608	1.13344	2.59365	0.00045	0.0204142	CCZ1 vacuolar protein trafficking and biogenesis associated
Usp12	chr5:146734811-146794956	5.31744	11.6453	1.13094	2.38367	0.0011	0.0396055	ubiquitin specific peptidase 12
Ptges2	chr2:32395889-32402740	15.0515	32.8249	1.12488	2.43075	0.001	0.0369002	prostaglandin E synthase 2
Nudt4	chr10:95547006-95564167	13.3747	29.0512	1.11909	2.57211	0.00025	0.0131183	nudix (nucleoside diphosphate linked moiety X)-type motif 4
Lmo2	chr2:103957994-103981878	36.7479	79.6111	1.11531	2.55209	0.0003	0.0150202	LIM domain only 2
Xpo6	chr7:126101718-126200408	18.2361	39.4062	1.11162	2.51626	0.00065	0.0268464	exportin 6
Uso1	chr5:92137937-92202795	23.676	50.9278	1.10502	2.48311	0.001	0.0369002	USO1 vesicle docking factor
Rbbp6	chr7:122970563-123002572	10.6957	22.7311	1.08763	2.3363	0.00115	0.0409472	retinoblastoma binding protein 6, ubiquitin ligase
Smarca5	chr8:80699942-80739459	34.6694	73.3241	1.08062	2.35393	0.0014	0.0472336	SWI/SNF related, matrix associated, actin dependent regulator of chromatin, subfamily a, member 5
Zc3h14	chr12:98746967-98901484	29.5232	62.3189	1.07782	2.41748	0.0009	0.0341202	zinc finger CCCH type containing 14
D17Wsu92e	chr17:27751231-27820542	15.4103	32.4399	1.07388	2.52687	0.0005	0.0221133
Clint1	chr11:45851963-45910625	9.65906	20.268	1.06925	2.4321	0.0007	0.0283319	clathrin interactor 1
Srsf9	chr5:115327176-115333080	37.8204	79.1761	1.0659	2.46885	0.0007	0.0283319	serine and arginine-rich splicing factor 9
Glg1	chr8:111157557-111259202	29.472	61.5511	1.06244	2.42008	0.00065	0.0268464	golgi apparatus protein 1
Ahcyl2	chr6:29768442-29912310	7.43685	15.4993	1.05944	2.4545	0.00045	0.0204142	S-adenosylhomocysteine hydrolase-like 2
Cbfb	chr8:105170673-105217988	34.0936	70.4704	1.04752	2.40065	0.00075	0.0298854	core binding factor beta
Ei24	chr9:36779152-36797393	25.6946	53.107	1.04744	2.45326	0.0008	0.0313525	etoposide induced 2.4 mRNA
Cpox	chr16:58670207-58680389	17.0689	35.2549	1.04646	2.36207	0.00125	0.0434476	coproporphyrinogen oxidase
Mbd3	chr10:80392538-80399531	48.8602	100.703	1.04338	2.54988	0.00035	0.016921	methyl-CpG binding domain protein 3
Ap1ar	chr3:127807264-127837492	27.0737	55.2028	1.02785	2.40354	0.0009	0.0341202	adaptor-related protein complex 1 associated regulatory protein
Actn1	chr12:80167541-80260371	23.5926	47.9639	1.02362	2.36849	0.00125	0.0434476	actinin, alpha 1
Man2a1	chr17:64601648-64755110	5.73546	11.637	1.02073	2.32955	0.00085	0.032743	mannosidase 2, alpha 1
Topbp1	chr9:103305326-103350427	7.83674	15.7779	1.00958	2.32886	0.0011	0.0396055	topoisomerase (DNA) II binding protein 1
E2f4	chr8:105297662-105305370	39.9579	80.4389	1.00941	2.3997	0.0009	0.0341202	E2F transcription factor 4
Ccni	chr5:93181932-93206495	30.7318	61.6657	1.00474	2.38646	0.0006	0.0253111	cyclin I
Trim28	chr7:13024151-13031032	28.464	57.0786	1.00381	2.40439	0.001	0.0369002	tripartite motif-containing 28

## Sheet: β1WT(OP9DL1)-Pl3K-inh.vsDMSO-DO
List of the down-regulated genes in the comparison of Pl3K-inhibitor-treated β1WT transitional B cells vs. untreated (DMSO) β1WT transitional B cells, co-cultured with OP9-Dll1 stromal cells.
Gene	Locus	OP9DL1_DMSO_WT	OP9DL1_LY_WT	log2.fold_change.	test_stat	p_value	q_value	Description
BC147527	chr13:120300391-120308841	35.9526	16.6819	-1.10782	-2.42453	0.0007	0.0283319	cDNA sequence BC147527
Cmpk2	chr12:26469214-26479837	15.7201	7.04121	-1.15871	-2.39291	0.001	0.0369002	cytidine monophosphate (UMP-CMP) kinase 2, mitochondrial
Snx29	chr16:11322903-11755473	16.0681	6.97369	-1.2042	-2.50046	0.0007	0.0283319	sorting nexin 29
Setdb2	chr14:59402010-59440877	11.0477	4.21089	-1.39155	-2.71484	0.0002	0.0110104	SET domain, bifurcated 2
Ctgf	chr10:24595441-24598682	7.94647	2.99297	-1.40874	-2.38179	0.0014	0.0472336
Map3k1	chr13:111746434-111808983	97.2209	36.5039	-1.41321	-2.99814	5e-05	0.00356978	mitogen-activated protein kinase kinase kinase 1
Pank4	chr4:154964122-154980938	15.121	5.66938	-1.41529	-2.8845	0.00035	0.016921	pantothenate kinase 4
Numb	chr12:83794033-83921934	6.23227	2.24177	-1.47512	-2.5967	0.0005	0.0221133	NUMB endocytic adaptor protein
Gm12250	chr11:58183842-58190198	6.94406	2.46055	-1.4968	-2.49317	0.00085	0.032743	predicted gene 12250
Tec	chr5:72755717-72868448	9.80458	3.38393	-1.53476	-2.68575	0.00045	0.0204142	tec protein tyrosine kinase
Nptn	chr9:58582239-58741559	12.4624	4.08681	-1.60854	-2.88242	0.0002	0.0110104	neuroplastin
Ifi27l2a	chr12:103433872-103443680	237.801	77.1234	-1.62452	-2.71273	0.0001	0.006393	interferon, alpha-inducible protein 27 like 2A
BC048403	chr10:121739936-121752859	4.21747	1.36396	-1.62858	-2.49458	0.00135	0.0460341	cDNA sequence BC048403
Ifit1	chr19:34640888-34650009	18.389	5.7106	-1.68713	-3.36033	5e-05	0.00356978	interferon-induced protein with tetratricopeptide repeats 1
Tnpo2	chr8:85036914-85067120	6.02179	1.85573	-1.69821	-2.61833	0.00115	0.0409472	transportin 2 (importin 3, karyopherin beta 2b)
Pydc3	chr1:173673679-173698392	8.9876	2.59306	-1.79328	-3.02996	0.0001	0.006393
Xaf1	chr11:72301628-72313733	13.0435	3.72542	-1.80786	-3.2706	5e-05	0.00356978	XIAP associated factor 1
Slfn5	chr11:82911252-82964850	1.64758	0.410518	-2.00483	-2.55146	0.00125	0.0434476	schlafen 5
Isg15	chr4:156199423-156200818	29.3469	6.66101	-2.13939	-3.25873	0.00015	0.00883484	ISG15 ubiquitin-like modifier
Pydc4	chr1:173591956-173599274	3.34231	0.714581	-2.22568	-2.81483	0.0009	0.0341202
Irf7	chr7:141263182-141266424	62.3008	13.2721	-2.23085	-4.6139	5e-05	0.00356978	interferon regulatory factor 7
Ifit1bl1	chr19:34592887-34601968	4.3184	0.824705	-2.38855	-3.15205	0.00025	0.0131183	interferon induced protein with tetratricpeptide repeats 1B like 1
Ifit2	chr19:34550693-34576534	11.5371	2.10619	-2.45357	-4.31032	5e-05	0.00356978	interferon-induced protein with tetratricopeptide repeats 2
Oasl1	chr5:114923239-114937911	9.58742	1.73984	-2.46219	-3.71333	5e-05	0.00356978	2'-5' oligoadenylate synthetase-like 1
Rtp4	chr16:23609918-23614222	40.0163	6.94901	-2.52571	-4.68336	5e-05	0.00356978	receptor transporter protein 4
Irgm1	chr11:48865248-48871346	24.3242	4.16271	-2.5468	-4.66558	5e-05	0.00356978	immunity-related GTPase family M member 1
Mx1	chr16:97447034-97462906	2.84911	0.467411	-2.60775	-3.03065	0.00065	0.0268464	MX dynamin-like GTPase 1
Oasl2	chr5:114896933-114912245	5.59708	0.830707	-2.75226	-3.86957	5e-05	0.00356978	2'-5' oligoadenylate synthetase-like 2
Hsd3b6	chr3:98805503-98814443	4.82605	0.653169	-2.88531	-3.13749	0.00045	0.0204142	hydroxy-delta-5-steroid dehydrogenase, 3 beta- and steroid delta-isomerase 6
Oas3	chr5:120753097-120777659	3.10657	0.358163	-3.11664	-3.82614	5e-05	0.00356978	2'-5' oligoadenylate synthetase 3
Usp18	chr6:121245905-121270917	22.8303	2.34896	-3.28086	-5.13492	5e-05	0.00356978	ubiquitin specific peptidase 18
Rsad2	chr12:26442742-26456452	2.07091	0.201003	-3.36497	-3.64046	0.00045	0.0204142	radical S-adenosyl methionine domain containing 2
Ifit3b	chr19:34607956-34613401	11.7221	1.12573	-3.38029	-4.54829	5e-05	0.00356978	interferon-induced protein with tetratricopeptide repeats 3B
Oas2	chr5:120730332-120749848	2.78368	0.233346	-3.57645	-3.96415	5e-05	0.00356978	2'-5' oligoadenylate synthetase 2
Ifit3	chr19:34583528-34588982	36.1015	2.62627	-3.78097	-5.96546	5e-05	0.00356978	interferon-induced protein with tetratricopeptide repeats 3

## Sheet: β1KO(OP9DL1)-Pl3K-inh.vsDMSO-UP
List of up-regulated genes in the comparison ofPI3K-inhibitor-treated β1KO transitional B cells vs. untreated (DMSO) β1KO transitional B cells, co-cultured with OP9-Dll1 stromal cells.
Gene	Locus	OP9DL1_DMSO_KO	OP9DL1_LY_KO	log2.fold_change.	test_stat	p_value	q_value	Description
Tgfbr3	chr5:107106569-107289595	10.5454	5.08669	-1.05182	-2.33176	0.00125	0.0434476	transforming growth factor, beta receptor III
Tcf7l2	chr19:55741809-55933655	31.1384	14.8022	-1.07288	-2.47761	0.00065	0.0268464	transcription factor 7 like 2, T cell specific, HMG box
Bcl2l1	chr2:152754172-152831728	154.171	72.3931	-1.09061	-2.31967	0.0015	0.0495814	BCL2-like 1
Slc18a2	chr19:59260877-59296012	15.1431	7.09995	-1.09278	-2.3885	0.0011	0.0396055	solute carrier family 18 (vesicular monoamine), member 2
Dclk1	chr3:55242525-55539068	40.4507	18.8818	-1.09917	-2.55782	0.0003	0.0150202	doublecortin-like kinase 1
Hmga2	chr10:120361274-120476935	14.5778	6.46969	-1.17201	-2.49902	0.0007	0.0283319	high mobility group AT-hook 2
Ncs1	chr2:31245922-31295471	48.4108	21.342	-1.18163	-2.71135	0.00015	0.00883484	neuronal calcium sensor 1
Synpo	chr18:60593989-60624305	29.1566	12.7711	-1.19094	-2.78522	5e-05	0.00356978	synaptopodin
Ltbp1	chr17:75005528-75392967	39.5893	16.9748	-1.22172	-2.76065	0.0001	0.006393	latent transforming growth factor beta binding protein 1
Ncam1	chr9:49502145-49799069	33.8463	14.3303	-1.23993	-2.88189	5e-05	0.00356978	neural cell adhesion molecule 1
Hspg2	chr4:137468802-137570630	2.09318	0.868436	-1.26921	-2.43656	0.00085	0.032743	perlecan (heparan sulfate proteoglycan 2)
Slc5a3	chr16:92058321-92112227	9.6129	3.86049	-1.31619	-2.63729	0.00085	0.032743	solute carrier family 5 (inositol transporters), member 3
Irs1	chr1:82233104-82291439	4.04809	1.6122	-1.32821	-2.59243	0.00055	0.0236705	insulin receptor substrate 1
Nav2	chr7:48959072-49610088	5.31306	2.11024	-1.33213	-2.87989	5e-05	0.00356978	neuron navigator 2
Nfia	chr4:97567874-98118876	9.66257	3.75106	-1.36511	-3.04872	5e-05	0.00356978	nuclear factor I/A
Igf2bp1	chr11:95957163-96005944	7.34478	2.851	-1.36525	-2.84571	0.00025	0.0131183	insulin-like growth factor 2 mRNA binding protein 1
Jag1	chr2:137081450-137116520	12.3813	4.76293	-1.37824	-2.88648	0.0003	0.0150202	jagged 1
Map1b	chr13:99421463-99516602	22.3657	8.37804	-1.4166	-3.21494	5e-05	0.00356978	microtubule-associated protein 1B
Prune2	chr19:16956117-17223932	10.5521	3.55995	-1.5676	-3.54601	5e-05	0.00356978	prune homolog 2
Ifit3	chr19:34583528-34588982	15.0523	4.87715	-1.62587	-2.83414	5e-05	0.00356978	interferon-induced protein with tetratricopeptide repeats 3

## Sheet: β1KO(OP9DL1)-Pl3K-inh.vsDMSO-DO
List of the down-regulated genes in the comparison of β1KO transitional B cells vs. untreated (DMSO) β1KO transitional B cells, co-cultured with OP9-Dll1 stromal cells.
Gene	Locus	OP9DL1_DMSO_KO	OP9DL1_LY_KO	log2.fold_change.	test_stat	p_value	q_value	Description
Tgfbr3	chr5:107106569-107289595	10.5454	5.08669	-1.05182	-2.33176	0.00125	0.0434476	transforming growth factor, beta receptor III
Tcf7l2	chr19:55741809-55933655	31.1384	14.8022	-1.07288	-2.47761	0.00065	0.0268464	transcription factor 7 like 2, T cell specific, HMG box
Bcl2l1	chr2:152754172-152831728	154.171	72.3931	-1.09061	-2.31967	0.0015	0.0495814	BCL2-like 1
Slc18a2	chr19:59260877-59296012	15.1431	7.09995	-1.09278	-2.3885	0.0011	0.0396055	solute carrier family 18 (vesicular monoamine), member 2
Dclk1	chr3:55242525-55539068	40.4507	18.8818	-1.09917	-2.55782	0.0003	0.0150202	doublecortin-like kinase 1
Hmga2	chr10:120361274-120476935	14.5778	6.46969	-1.17201	-2.49902	0.0007	0.0283319	high mobility group AT-hook 2
Ncs1	chr2:31245922-31295471	48.4108	21.342	-1.18163	-2.71135	0.00015	0.00883484	neuronal calcium sensor 1
Synpo	chr18:60593989-60624305	29.1566	12.7711	-1.19094	-2.78522	5e-05	0.00356978	synaptopodin
Ltbp1	chr17:75005528-75392967	39.5893	16.9748	-1.22172	-2.76065	0.0001	0.006393	latent transforming growth factor beta binding protein 1
Ncam1	chr9:49502145-49799069	33.8463	14.3303	-1.23993	-2.88189	5e-05	0.00356978	neural cell adhesion molecule 1
Hspg2	chr4:137468802-137570630	2.09318	0.868436	-1.26921	-2.43656	0.00085	0.032743	perlecan (heparan sulfate proteoglycan 2)
Slc5a3	chr16:92058321-92112227	9.6129	3.86049	-1.31619	-2.63729	0.00085	0.032743	solute carrier family 5 (inositol transporters), member 3
Irs1	chr1:82233104-82291439	4.04809	1.6122	-1.32821	-2.59243	0.00055	0.0236705	insulin receptor substrate 1
Nav2	chr7:48959072-49610088	5.31306	2.11024	-1.33213	-2.87989	5e-05	0.00356978	neuron navigator 2
Nfia	chr4:97567874-98118876	9.66257	3.75106	-1.36511	-3.04872	5e-05	0.00356978	nuclear factor I/A
Igf2bp1	chr11:95957163-96005944	7.34478	2.851	-1.36525	-2.84571	0.00025	0.0131183	insulin-like growth factor 2 mRNA binding protein 1
Jag1	chr2:137081450-137116520	12.3813	4.76293	-1.37824	-2.88648	0.0003	0.0150202	jagged 1
Map1b	chr13:99421463-99516602	22.3657	8.37804	-1.4166	-3.21494	5e-05	0.00356978	microtubule-associated protein 1B
Prune2	chr19:16956117-17223932	10.5521	3.55995	-1.5676	-3.54601	5e-05	0.00356978	prune homolog 2
Ifit3	chr19:34583528-34588982	15.0523	4.87715	-1.62587	-2.83414	5e-05	0.00356978	interferon-induced protein with tetratricopeptide repeats 3

## Sheet: Overlap
Overlap of differentially expressed genes in β1KO vs. β1WT MZ B cells with genes that are upregulated in PI3K-inhibitor-treated β1WT transitional B cells vs. untreated cells in co-culture with OP9-Dll1 stromal cells.
"Invitro β1WT (OP9DL1) - Pl3K-Inhibitor vs DMSO -UP" and "β1KOvsβ1WT-MzB-UP": 90	"Invitro β1WT (OP9DL1) -Pl3K-Inhibitor -DOWN" and ""β1KOvsβ1WT-MzB-DOWN": 4
JUND	SNX29
RFXAP	PANK4
PITPNA	SLFN5
PPP2CA	OAS2
SIAH2
MTCH1
CEBPB
UBE2S
ABHD17A
CCDC9
ACTR5
CMAS
PRKACA
PGRMC2
LRRC47
CITED2
NSMCE4A
CTBP1
RRAGC
PPM1B
SGPP1
RNF103
PPP1CC
SUDS3
INO80B
SNF8
BTBD1
ABHD17B
RAB22A
CHIC2
KLF2
CNOT11
CDK17
RAB2A
DAPK3
MCAT
TMEM163
2002-03-01
DTNBP1
KCNA3
UNC119
E2F6
HNRNPAB
CASD1
SLC7A5
TPRGL
CSNK1G3
RAB35
VAC14
RRAS2
NRIP1
PLA2G12A
FKBP5
UHRF2
D15ERTD621E
SRSF1
TMED7
LSM14A
TM9SF3
GNAS
KRAS
FAM220A
PSIP1
ISOC1
NADK2
ARF6
TMPO
ARL2BP
LACTB
GOPC
EFHD2
MTMR1
IER5
USP25
UBAC1
GALNT1
HDAC2
CCZ1
PTGES2
LMO2
USO1
SMARCA5
SRSF9
GLG1
CBFB
EI24
CPOX
AP1AR
E2F4
TRIM28
